# Supplementary material for: Medication adherence, medical record accuracy, and medication exposure in real-world patients using comprehensive medication monitoring
Source: PLoS One. 2017 Sep 28;12(9):e0185471. doi: 10.1371/journal.pone.0185471 (PMC5619774; doi:10.1371/journal.pone.0185471)
Supplement: S1 Dataset — (XLSX) [file pone.0185471.s005.xlsx]

## Sheet: Dataset S1
S1 Dataset. De-identified patients, gender, age and summary of prescribed and detected drugs
Patient	Cohort	Gender	Age (in years)	DNP	PAD	PND	PND_PRN	Total prescribed meds	Total detected meds	Total detected or prescribed meds
CCF2RS0001	residuals		59	0	0	0	0	0	0	0
CCF2RS0002	residuals		49	0	0	0	0	0	0	0
CCF2RS0003	residuals		58	0	0	0	0	0	0	0
CCF2RS0004	residuals		57	0	0	4	1	5	0	5
CCF2RS0005	residuals		53	0	0	0	0	0	0	0
CCF2RS0006	residuals		46	0	0	0	0	0	0	0
CCF2RS0007	residuals		46	0	0	1	0	1	0	1
CCF2RS0008	residuals		71	0	0	1	0	1	0	1
CCF2RS0009	residuals		60	0	0	2	1	3	0	3
CCF2RS0010	residuals		66	0	0	0	0	0	0	0
CCF2RS0023	residuals		67	0	0	0	0	0	0	0
CCF2RS0024	residuals		67	0	2	1	0	3	2	3
CCF2RS0025	residuals		65	0	0	0	0	0	0	0
CCF2RS0026	residuals		38	0	0	0	0	0	0	0
CCF2RS0029	residuals		57	0	2	1	0	3	2	3
CCF2RS0031	residuals		59	0	2	0	0	2	2	2
CCF2RS0032	residuals		55	1	0	0	0	0	1	1
CCF2RS0033	residuals		56	1	0	0	0	0	1	1
CCF2RS0034	residuals		70	1	0	1	0	1	1	2
CCF2RS0035	residuals		62	1	0	1	0	1	1	2
CCF2RS0036	residuals		64	0	0	0	0	0	0	0
CCF2RS0037	residuals		61	1	4	0	0	4	5	5
CCF2RS0038	residuals		47	3	2	0	0	2	5	5
CCF2RS0039	residuals		68	0	0	0	0	0	0	0
CCF2RS0040	residuals		48	0	1	0	0	1	1	1
CCF2RS0041	residuals		47	0	0	0	0	0	0	0
CCF2RS0042	residuals		47	0	0	0	2	2	0	2
CCF2RS0043	residuals		74	1	2	0	0	2	3	3
CCF2RS0045	residuals		28	0	0	0	0	0	0	0
CCF2RS0046	residuals		50	1	2	1	0	3	3	4
CCF2RS0048	residuals		51	1	0	0	0	0	1	1
CCF2RS0049	residuals		15	1	0	0	0	0	1	1
CCF2RS0050	residuals		57	0	4	0	0	4	4	4
CCF2RS0051	residuals		70	0	0	0	0	0	0	0
CCF2RS0052	residuals		53	3	2	1	0	3	5	6
CCF2RS0053	residuals		43	0	0	0	0	0	0	0
CCF2RS0054	residuals		84	0	4	0	0	4	4	4
CCF2RS0056	residuals		45	0	0	0	0	0	0	0
CCF2RS0057	residuals		42	0	3	0	1	4	3	4
CCF2RS0058	residuals		31	1	0	0	0	0	1	1
CCF2RS0059	residuals		76	0	0	0	0	0	0	0
CCF2RS0060	residuals		31	2	1	0	0	1	3	3
CCF2RS0061	residuals		38	0	1	0	0	1	1	1
CCF2RS0062	residuals		56	0	1	1	0	2	1	2
CCF2RS0063	residuals		51	0	1	1	0	2	1	2
CCF2RS0064	residuals		34	0	0	0	0	0	0	0
CCF2RS0065	residuals		28	1	0	0	2	2	1	3
CCF2RS0066	residuals		44	0	0	0	0	0	0	0
CCF2RS0067	residuals		59	0	3	0	0	3	3	3
CCF2RS0068	residuals		26	0	0	0	1	1	0	1
CCF2RS0069	residuals		77	1	1	0	0	1	2	2
CCF2RS0070	residuals		32	0	1	0	0	1	1	1
CCF2RS0071	residuals		39	0	1	0	0	1	1	1
CCF2RS0072	residuals		70	0	1	0	0	1	1	1
CCF2RS0073	residuals		66	0	1	0	0	1	1	1
CCF2RS0076	residuals		59	0	0	2	1	3	0	3
CCF2RS0077	residuals		48	1	1	0	0	1	2	2
CCF2RS0078	residuals		78	1	1	2	0	3	2	4
CCF2RS0079	residuals	F	33	0	0	0	0	0	0	0
CCF2RS0080	residuals		15	3	0	0	0	0	3	3
CCF2RS0081	residuals		7	0	0	0	0	0	0	0
CCF2RS0082	residuals		63	0	0	0	1	1	0	1
CCF2RS0083	residuals		78	0	2	3	1	6	2	6
CCF2RS0084	residuals		59	0	1	0	0	1	1	1
CCF2RS0085	residuals		69	0	1	0	0	1	1	1
CCF2RS0086	residuals		32	0	1	0	0	1	1	1
CCF2RS0087	residuals		56	0	0	0	1	1	0	1
CCF2RS0088	residuals		60	2	0	0	0	0	2	2
CCF2RS0090	residuals		58	0	1	1	0	2	1	2
CCF2RS0091	residuals		59	0	1	0	0	1	1	1
CCF2RS0092	residuals		43	0	0	0	0	0	0	0
CCF2RS0093	residuals		57	0	0	0	0	0	0	0
CCF2RS0094	residuals		48	0	1	0	0	1	1	1
CCF2RS0095	residuals		65	1	0	0	0	0	1	1
CCF2RS0096	residuals		31	1	0	0	0	0	1	1
CCF2RS0097	residuals		64	1	5	0	0	5	6	6
CCF2RS0098	residuals		46	1	0	0	0	0	1	1
CCF2RS0099	residuals		58	0	0	0	0	0	0	0
CCF2RS0100	residuals		67	0	1	0	0	1	1	1
CCF2RS0101	residuals		55	1	2	0	0	2	3	3
CCF2RS0102	residuals		44	0	0	1	0	1	0	1
CCF2RS0103	residuals		63	0	1	0	1	2	1	2
CCF2RS0104	residuals		39	1	0	0	0	0	1	1
CCF2RS0107	residuals		61	3	0	0	0	0	3	3
CCF2RS0108	residuals		80	0	2	0	0	2	2	2
CCF2RS0109	residuals		75	4	3	0	0	3	7	7
CCF2RS0110	residuals			3	0	0	0	0	3	3
CCF2RS0111	residuals		47	0	0	0	0	0	0	0
CCF2RS0112	residuals		30	0	0	0	0	0	0	0
CCF2RS0113	residuals	F	41	1	6	0	0	6	7	7
CCF2RS0114	residuals		58	0	1	0	0	1	1	1
CCF2RS0115	residuals		60	0	0	0	0	0	0	0
CCF2RS0116	residuals		54	0	0	0	1	1	0	1
CCF2RS0117	residuals		49	2	1	0	0	1	3	3
CCF2RS0118	residuals		52	0	1	0	0	1	1	1
CCF2RS0119	residuals		31	1	0	0	1	1	1	2
CCF2RS0120	residuals	F	75	3	0	0	0	0	3	3
CCF2RS0121	residuals		46	0	0	0	0	0	0	0
CCF2RS0122	residuals		46	1	2	2	0	4	3	5
CCF2RS0123	residuals		56	8	0	0	0	0	8	8
CCF2RS0124	residuals		48	1	1	0	0	1	2	2
CCF2RS0125	residuals		66	1	1	1	1	3	2	4
CCF2RS0126	residuals		60	0	4	1	0	5	4	5
CCF2RS0128	residuals		43	1	0	0	0	0	1	1
CCF2RS0130	residuals		74	0	0	0	0	0	0	0
CCF2RS0131	residuals		55	3	1	0	0	1	4	4
CCF2RS0132	residuals		57	0	0	0	0	0	0	0
CCF2RS0133	residuals		60	1	4	0	0	4	5	5
CCF2RS0134	residuals		65	0	2	1	0	3	2	3
CCF2RS0135	residuals		29	3	0	0	0	0	3	3
CCF2RS0136	residuals		66	1	1	1	1	3	2	4
CCF2RS0137	residuals		66	1	0	1	0	1	1	2
CCF2RS0138	residuals		50	0	1	0	0	1	1	1
CCF2RS0139	residuals		21	1	0	1	0	1	1	2
CCF2RS0140	residuals		56	1	0	1	0	1	1	2
CCF2RS0141	residuals		90	0	1	0	0	1	1	1
CCF2RS0142	residuals		34	1	0	0	0	0	1	1
CCF2RS0143	residuals		20	0	0	0	0	0	0	0
CCF2RS0144	residuals		24	0	0	0	0	0	0	0
CCF2RS0145	residuals		53	0	5	0	0	5	5	5
CCF2RS0146	residuals		65	0	0	1	1	2	0	2
CCF2RS0147	residuals		77	0	0	2	0	2	0	2
CCF2RS0148	residuals		16	0	0	0	0	0	0	0
CCF2RS0149	residuals		41	0	0	1	1	2	0	2
CCF2RS0150	residuals		45	0	0	0	0	0	0	0
CCF2RS0151	residuals		90	0	1	2	1	4	1	4
CCF2RS0152	residuals		29	0	0	1	0	1	0	1
CCF2RS0153	residuals		72	0	0	0	0	0	0	0
CCF2RS0154	residuals		75	0	0	0	1	1	0	1
CCF2RS0155	residuals		81	0	0	0	0	0	0	0
CCF2RS0156	residuals		61	0	0	1	0	1	0	1
CCF2RS0157	residuals		57	0	0	3	2	5	0	5
CCF2RS0158	residuals		71	0	0	1	0	1	0	1
CCF2RS0159	residuals		45	0	0	3	0	3	0	3
CCF2RS0160	residuals		31	0	0	1	2	3	0	3
CCF2RS0161	residuals		64	0	0	2	2	4	0	4
CCF2RS0162	residuals		62	0	0	0	0	0	0	0
CCF2RS0163	residuals		71	0	0	1	0	1	0	1
CCF2RS0165	residuals		61	0	0	2	1	3	0	3
CCF2RS0166	residuals		80	0	0	4	0	4	0	4
CCF2RS0167	residuals		43	0	0	0	2	2	0	2
CCF2RS0168	residuals		78	0	0	1	0	1	0	1
CCF2RS0169	residuals		27	0	0	1	0	1	0	1
CCF2RS0170	residuals		40	0	0	1	0	1	0	1
CCF2RS0172	residuals		68	0	0	1	0	1	0	1
CCF2RS0173	residuals		68	0	1	4	1	6	1	6
CCF2RS0174	residuals		42	0	0	0	1	1	0	1
CCF2RS0175	residuals		41	0	0	1	0	1	0	1
CCF2RS0176	residuals		63	0	0	1	0	1	0	1
CCF2RS0177	residuals		50	0	0	3	0	3	0	3
CCF2RS0178	residuals		63	0	0	1	0	1	0	1
CCF2RS0179	residuals		59	0	0	6	0	6	0	6
CCF2RS0180	residuals		67	0	0	1	0	1	0	1
CCF2RS0181	residuals		82	0	0	1	0	1	0	1
CCF2RS0182	residuals		61	0	0	1	0	1	0	1
CCF2RS0183	residuals		39	0	0	0	0	0	0	0
CCF2RS0184	residuals		60	0	0	2	0	2	0	2
CCF2RS0185	residuals		75	0	0	0	0	0	0	0
CCF2RS0186	residuals		61	0	0	2	0	2	0	2
CCF2RS0187	residuals		46	0	0	3	0	3	0	3
CCF2RS0188	residuals		53	0	0	2	0	2	0	2
CCF2RS0189	residuals		82	0	0	4	0	4	0	4
CCF2RS0190	residuals		34	0	0	0	0	0	0	0
CCF2RS0191	residuals		48	0	0	1	0	1	0	1
CCF2RS0192	residuals		34	0	0	1	2	3	0	3
CCF2RS0193	residuals		77	0	0	4	0	4	0	4
CCF2RS0194	residuals		13	0	0	0	0	0	0	0
CCF2RS0195	residuals		54	0	0	1	0	1	0	1
CCF2RS0196	residuals		60	0	0	2	0	2	0	2
CCF2RS0197	residuals		61	0	0	0	0	0	0	0
CCF2RS0198	residuals		61	0	0	0	0	0	0	0
CCF2RS0199	residuals		43	0	0	2	0	2	0	2
CCF2RS0200	residuals	F	88	0	0	3	0	3	0	3
CCF2RS0201	residuals		51	0	0	2	0	2	0	2
CCF2RS0202	residuals		56	0	0	0	0	0	0	0
CCF2RS0203	residuals		68	0	0	3	2	5	0	5
CCF2RS0204	residuals		81	0	0	4	3	7	0	7
CCF2RS0205	residuals		32	0	0	0	2	2	0	2
CCF2RS0207	residuals		73	1	4	0	2	6	5	7
CCF2RS0208	residuals		31	0	1	0	0	1	1	1
CCF2RS0209	residuals		48	0	1	0	0	1	1	1
CCF2RS0210	residuals		40	0	0	0	0	0	0	0
CCF2RS0211	residuals	F	47	1	6	0	0	6	7	7
CCF2RS0212	residuals	M	5	0	0	0	0	0	0	0
CCF2RS0213	residuals	F	25	1	0	1	0	1	1	2
CCF2RS0214	residuals	F	32	0	1	1	1	3	1	3
CCF2RS0215	residuals	F	37	0	0	0	1	1	0	1
CCF2RS0218	residuals	F	77	0	0	0	0	0	0	0
CCF2RS0219	residuals	F	87	0	2	0	0	2	2	2
CCF2RS0220	residuals	M	50	0	4	0	0	4	4	4
CCF2RS0221	residuals	F	47	0	2	0	1	3	2	3
CCF2RS0222	residuals	F	68	1	3	1	0	4	4	5
CCF2RS0223	residuals	F	66	0	2	1	0	3	2	3
CCF2RS0224	residuals	F	71	1	0	1	0	1	1	2
CCF2RS0226	residuals	M	55	0	0	0	0	0	0	0
CCF2RS0229	residuals	M	57	0	0	0	0	0	0	0
CCF2RS0238	residuals	F	52	0	0	1	1	2	0	2
CCF2RS0239	residuals	F	49	1	3	1	0	4	4	5
CCF2RS0242	residuals	F	50	0	5	0	0	5	5	5
CCF2RS0245	residuals	M	52	2	5	2	0	7	7	9
CCF2RS0246	residuals	F	33	0	0	0	0	0	0	0
CCF2RS0247	residuals	F	72	0	4	0	0	4	4	4
CCF2RS0248	residuals	F	42	0	2	0	0	2	2	2
CCF2RS0251	residuals	M	61	2	0	0	0	0	2	2
CCF2RS0254	residuals	F	23	2	0	0	1	1	2	3
CCF2RS0256	residuals	M	87	1	2	1	1	4	3	5
CCF2RS0259	residuals	M	80	1	1	0	0	1	2	2
CCF2RS0263	residuals	F	43	0	0	0	0	0	0	0
CCF2RS0266	residuals	M	65	1	3	1	2	6	4	7
CCF2RS0269	residuals	F	26	3	0	0	1	1	3	4
CCF2RS0270	residuals	F	45	0	0	0	0	0	0	0
CCF2RS0271	residuals	F	82	1	2	3	0	5	3	6
CCF2RS0272	residuals	M	53	0	1	0	0	1	1	1
CCF2RS0273	residuals	F	57	1	4	0	0	4	5	5
CCF2RS0274	residuals			0	4	0	0	4	4	4
CCF2RS0279	residuals	M	62	1	3	0	0	3	4	4
CCF2RS0280	residuals	F	84	0	0	0	0	0	0	0
CCF2RS0282	residuals	F	61	0	1	0	0	1	1	1
CCF2RS0284	residuals	M	57	0	1	0	0	1	1	1
CCF2RS0285	residuals	F	32	0	0	1	0	1	0	1
CCF2RS0286	residuals	F	66	3	1	0	0	1	4	4
CCF2RS0288	residuals	F	66	0	1	1	1	3	1	3
CCF2RS0289	residuals	M	58	0	1	0	0	1	1	1
CCF2RS0290	residuals	F	31	0	0	1	0	1	0	1
CCF2RS0291	residuals	M	63	0	2	0	1	3	2	3
CCF2RS0292	residuals	M	41	1	1	0	1	2	2	3
CCF2RS0294	residuals	F	64	0	0	1	1	2	0	2
CCF2RS0295	residuals	F	44	0	0	0	0	0	0	0
CCF2RS0296	residuals	F	49	0	1	1	0	2	1	2
CCF2RS0297	residuals	F	57	0	2	1	1	4	2	4
CCF2RS0298	residuals	F	48	1	0	0	0	0	1	1
CCF2RS0299	residuals	M	56	0	3	0	0	3	3	3
CCF2RS0300	residuals	F	33	0	0	0	0	0	0	0
CCF2RS0301	residuals	F	62	0	0	0	0	0	0	0
CCF2RS0302	residuals	M	51	0	0	0	0	0	0	0
CCF2RS0303	residuals	M	89	0	3	0	2	5	3	5
CCF2RS0304	residuals	F	71	0	3	1	1	5	3	5
CCF2RS0305	residuals	F	32	1	1	0	0	1	2	2
CCF2RS0306	residuals	M	69	1	0	1	0	1	1	2
CCF2RS0307	residuals	F	56	1	1	1	0	2	2	3
CCF2RS0309	residuals	M	49	0	0	0	0	0	0	0
CCF2RS0311	residuals	F	26	0	0	0	0	0	0	0
CCF2RS0312	residuals	F	72	0	1	1	0	2	1	2
CCF2RS0313	residuals	M	42	1	0	0	0	0	1	1
CCF2RS0314	residuals	M	54	0	0	0	0	0	0	0
CCF2RS0315	residuals	F	65	0	3	0	1	4	3	4
CCF2RS0316	residuals	F	44	0	2	1	2	5	2	5
CCF2RS0317	residuals	F	82	0	1	0	0	1	1	1
CCF2RS0318	residuals	F	64	1	1	0	1	2	2	3
CCF2RS0319	residuals	M	64	1	0	0	0	0	1	1
CCF2RS0320	residuals	F	20	0	0	0	0	0	0	0
CCF2RS0321	residuals	F	58	0	2	0	1	3	2	3
CCF2RS0323	residuals	F	49	3	2	0	0	2	5	5
CCF2RS0324	residuals	F	36	0	1	1	0	2	1	2
CCF2RS0325	residuals	F	43	1	0	0	0	0	1	1
CCF2RS0327	residuals	F	74	1	1	1	0	2	2	3
CCF2RS0328	residuals	M	61	0	4	1	0	5	4	5
CCF2RS0329	residuals			0	1	1	0	2	1	2
CCF2RS0330	residuals			0	1	0	1	2	1	2
CCF2RS0332	residuals	M	30	0	0	0	0	0	0	0
CCF2RS0333	residuals	F	52	1	0	0	0	0	1	1
CCF2RS0334	residuals			1	2	0	0	2	3	3
CCF2RS0335	residuals	F	72	2	1	0	0	1	3	3
CCF2RS0336	residuals	F	43	0	0	0	0	0	0	0
CCF2RS0337	residuals	F	48	0	0	0	0	0	0	0
CCF2RS0338	residuals	F	68	1	2	2	1	5	3	6
CCF2RS0339	residuals	F	79	1	1	0	0	1	2	2
CCF2RS0340	residuals			2	0	0	0	0	2	2
CCF2RS0341	residuals	F	77	0	4	0	1	5	4	5
CCF2RS0342	residuals	F	72	0	2	0	0	2	2	2
CCF2RS0343	residuals	F	16	0	0	0	0	0	0	0
CCF2RS0344	residuals			0	0	1	0	1	0	1
CCF2RS0345	residuals	F	28	0	0	0	0	0	0	0
CCF2RS0346	residuals			2	2	0	0	2	4	4
CCF2RS0347	residuals			2	0	1	0	1	2	3
CCF2RS0348	residuals	F	21	2	0	0	0	0	2	2
CCF2RS0349	residuals	M	81	0	3	1	0	4	3	4
CCF2RS0351	residuals	F	49	0	0	0	0	0	0	0
CCF2RS0352	residuals	F	74	2	2	0	0	2	4	4
CCF2RS0353	residuals	F	65	0	0	0	0	0	0	0
CCF2RS0354	residuals	F	60	1	1	0	0	1	2	2
CCF2RS0355	residuals	M	39	0	3	0	0	3	3	3
CCF2RS0356	residuals	F	46	0	0	0	0	0	0	0
CCF2RS0357	residuals	M	63	0	0	2	0	2	0	2
CCF2RS0358	residuals			0	4	0	0	4	4	4
CCF2RS0359	residuals	F	31	1	0	0	0	0	1	1
CCF2RS0360	residuals	M	66	0	0	0	0	0	0	0
CCF2RS0361	residuals	F	48	0	0	0	0	0	0	0
CCF2RS0362	residuals	F	86	0	0	0	0	0	0	0
CCF2RS0363	residuals	F	23	1	0	0	0	0	1	1
CCF2RS0364	residuals	F	50	0	0	0	0	0	0	0
CCF2RS0365	residuals	F	76	1	2	1	0	3	3	4
CCF2RS0366	residuals	M	52	0	1	0	0	1	1	1
CCF2RS0367	residuals	F	43	1	0	0	0	0	1	1
CCF2RS0368	residuals	F	43	1	1	1	0	2	2	3
CCF2RS0369	residuals	F	34	1	1	0	0	1	2	2
CCF2RS0370	residuals			0	3	0	0	3	3	3
CCF2RS0371	residuals			0	1	0	1	2	1	2
CCF2RS0372	residuals	F	60	2	2	1	0	3	4	5
CCF2RS0373	residuals	F	58	0	0	0	0	0	0	0
CCF2RS0374	residuals	F	36	1	0	0	0	0	1	1
CCF2RS0375	residuals	F	71	0	4	0	0	4	4	4
CCF2RS0376	residuals	M	68	1	1	1	0	2	2	3
CCF2RS0377	residuals	M	26	1	0	0	0	0	1	1
CCF2RS0378	residuals	M	86	0	1	0	0	1	1	1
CCF2RS0379	residuals	M	47	2	0	1	1	2	2	4
CCF2RS0380	residuals		58	0	0	0	0	0	0	0
CCF2RS0381	residuals	M	59	0	2	0	0	2	2	2
CCF2RS0382	residuals	F	76	0	1	1	0	2	1	2
CCF2RS0383	residuals	F	48	1	0	0	0	0	1	1
CCF2RS0384	residuals	M	40	0	0	0	0	0	0	0
CCF2RS0385	residuals	M	58	0	1	0	0	1	1	1
CCF2RS0386	residuals	F	62	0	0	0	0	0	0	0
CCF2RS0387	residuals	F	22	0	0	0	0	0	0	0
CCF2RS0388	residuals	F	38	0	0	3	0	3	0	3
CCF2RS0389	residuals	M	33	0	0	1	0	1	0	1
CCF2RS0390	residuals	F	59	0	0	0	1	1	0	1
CCF2RS0391	residuals	F	70	0	0	2	0	2	0	2
CCF2RS0392	residuals	F	35	0	0	0	0	0	0	0
CCF2RS0393	residuals			0	0	0	0	0	0	0
CCF2RS0395	residuals	M	82	0	0	0	0	0	0	0
CCF2RS0396	residuals	F	64	0	0	1	0	1	0	1
CCF2RS0397	residuals	F	38	0	0	1	0	1	0	1
CCF2RS0398	residuals	M	27	0	0	0	0	0	0	0
CCF2RS0399	residuals	F	11	0	0	0	0	0	0	0
CCF2RS0400	residuals	F	80	1	1	0	0	1	2	2
CCF2RS0401	residuals	M	44	3	3	0	0	3	6	6
CCF2RS0402	residuals	F	59	0	0	0	0	0	0	0
CCF2RS0403	residuals	F	25	0	0	0	0	0	0	0
CCF2RS0404	residuals	F	21	1	1	0	0	1	2	2
CCF2RS0405	residuals	F	68	0	0	0	0	0	0	0
CCF2RS0406	residuals			0	0	0	0	0	0	0
CCF2RS0409	residuals	M	34	0	0	1	0	1	0	1
CCF2RS0410	residuals	M	46	0	0	0	0	0	0	0
CCF2RS0411	residuals	F	59	0	3	0	0	3	3	3
CCF2RS0412	residuals	M	82	1	2	0	2	4	3	5
CCF2RS0413	residuals	F	83	2	2	0	0	2	4	4
CCF2RS0414	residuals	M	65	2	2	0	0	2	4	4
CCF2RS0415	residuals	M	60	0	2	1	0	3	2	3
CCF2RS0416	residuals	F	71	2	0	1	0	1	2	3
CCF2RS0417	residuals	M	67	1	1	2	0	3	2	4
CCF2RS0418	residuals		87	0	2	1	0	3	2	3
CCF2RS0419	residuals	F	52	0	0	0	0	0	0	0
CCF2RS0420	residuals	M	69	0	0	0	0	0	0	0
CCF2RS0422	residuals	M	15	0	1	0	0	1	1	1
CCF2RS0423	residuals	F	87	0	2	0	1	3	2	3
CCF2RS0424	residuals	F	32	0	1	0	0	1	1	1
CCF2RS0426	residuals	M	76	0	1	2	0	3	1	3
CCF2RS0427	residuals	F	63	0	2	0	0	2	2	2
CCF2RS0428	residuals	M	63	0	3	0	0	3	3	3
CCF2RS0429	residuals	F	52	0	0	0	0	0	0	0
CCF2RS0430	residuals	F	10	0	0	0	0	0	0	0
CCF2RS0431	residuals	M	13	1	0	0	0	0	1	1
CCF2RS0432	residuals	F	48	0	0	0	0	0	0	0
CCF2RS0433	residuals	F	53	0	0	0	0	0	0	0
CCF2RS0434	residuals	F	23	0	0	0	1	1	0	1
CCF2RS0435	residuals	F	66	0	3	0	1	4	3	4
CCF2RS0437	residuals	F	35	1	0	0	0	0	1	1
CCF2RS0438	residuals	F	67	0	1	0	0	1	1	1
CCF2RS0441	residuals	F	42	0	0	0	0	0	0	0
CCF2RS0442	residuals	M	11	0	0	0	0	0	0	0
CCF2RS0443	residuals	F	66	0	0	0	0	0	0	0
CCF2RS0444	residuals	F	67	0	1	0	0	1	1	1
CCF2RS0445	residuals	F	31	0	1	0	0	1	1	1
CCF2RS0446	residuals	F	19	0	1	0	0	1	1	1
CCF2RS0447	residuals	F	62	1	0	0	3	3	1	4
CCF2RS0448	residuals	F	74	0	4	0	0	4	4	4
CCF2RS0450	residuals		41	0	0	0	0	0	0	0
CCF2RS0451	residuals	F	13	0	0	0	1	1	0	1
CCF2RS0452	residuals	F	90	2	0	2	2	4	2	6
CCF2RS0453	residuals	F	86	1	3	0	0	3	4	4
CCF2RS0454	residuals	M	58	1	3	1	0	4	4	5
CCF2RS0455	residuals	F	69	1	1	0	0	1	2	2
CCF2RS0456	residuals	F	85	1	0	0	0	0	1	1
CCF2RS0457	residuals	M	40	0	1	0	0	1	1	1
CCF2RS0458	residuals	F	73	1	0	0	0	0	1	1
CCF2RS0459	residuals	F	52	1	2	0	0	2	3	3
CCF2RS0460	residuals	M	76	0	3	0	0	3	3	3
CCF2RS0461	residuals	M	65	2	0	0	0	0	2	2
CCF2RS0462	residuals	F	59	0	2	0	0	2	2	2
CCF2RS0463	residuals	M	37	0	0	0	0	0	0	0
CCF2RS0464	residuals	M	54	1	0	0	0	0	1	1
CCF2RS0465	residuals	M	60	0	2	0	0	2	2	2
CCF2RS0467	residuals	F	51	2	0	0	0	0	2	2
CCF2RS0468	residuals	F	63	4	1	0	0	1	5	5
CCF2RS0470	residuals	M	38	3	0	0	0	0	3	3
CCF2RS0471	residuals			1	2	2	1	5	3	6
CCF2RS0473	residuals	F	72	0	1	0	0	1	1	1
CCF2RS0475	residuals	F	81	1	1	0	0	1	2	2
CCF2RS0477	residuals	M	55	1	1	0	0	1	2	2
CCF2RS0478	residuals	F	64	0	1	0	0	1	1	1
CCF2RS0479	residuals	F	52	1	0	1	0	1	1	2
CCF2RS0480	residuals	M	54	1	1	0	0	1	2	2
CCF2RS0481	residuals			0	1	0	0	1	1	1
CCF2RS0483	residuals	F	69	0	3	0	1	4	3	4
CCF2RS0484	residuals	M	39	0	0	0	1	1	0	1
CCF2RS0485	residuals	F	48	0	0	0	0	0	0	0
CCF2RS0489	residuals	M	43	0	1	0	0	1	1	1
CCF2RS0490	residuals	F	54	0	2	0	0	2	2	2
CCF2RS0491	residuals	F	55	0	0	0	0	0	0	0
CCF2RS0492	residuals	M	43	0	0	0	0	0	0	0
CCF2RS0493	residuals	F	27	0	0	0	0	0	0	0
CCF2RS0494	residuals	M	53	0	4	1	0	5	4	5
CCF2RS0497	residuals	F	48	0	0	0	1	1	0	1
CCF2RS0498	residuals	M	30	0	1	0	0	1	1	1
CCF2RS0499	residuals	M	36	1	3	0	0	3	4	4
CCF2RS0501	residuals	M	60	0	1	0	0	1	1	1
CCF2RS0502	residuals	M	74	0	2	0	0	2	2	2
CCF2RS0503	residuals	F	59	1	0	0	0	0	1	1
CCF2RS0504	residuals	M	71	0	2	1	0	3	2	3
CCF2RS0505	residuals		71	0	0	1	0	1	0	1
CCF2RS0506	residuals	F	57	0	1	0	1	2	1	2
CCF2RS0507	residuals	F	46	0	0	0	0	0	0	0
CCF2RS0508	residuals	F	51	0	1	1	0	2	1	2
CCF2RS0509	residuals	M	62	0	1	0	0	1	1	1
CCF2RS0510	residuals	M	17	0	0	0	0	0	0	0
CCF2RS0511	residuals	F	18	0	0	0	0	0	0	0
CCF2RS0512	residuals	F	66	0	2	0	0	2	2	2
CCF2RS0513	residuals	M	59	3	0	0	0	0	3	3
CCF2RS0522	residuals	F	53	1	0	1	0	1	1	2
CCF2RS0524	residuals	M	49	0	1	3	0	4	1	4
CCF2RS0525	residuals		54	1	3	1	1	5	4	6
CCF2RS0526	residuals	F	34	0	1	0	0	1	1	1
CCF2RS0527	residuals	M	75	0	0	0	1	1	0	1
CCF2RS0528	residuals	M	63	0	2	1	0	3	2	3
CCF2RS0529	residuals	F	53	0	0	0	1	1	0	1
CCF2RS0530	residuals	M	68	1	0	0	0	0	1	1
CCF2RS0531	residuals	F	83	0	2	0	0	2	2	2
CCF2RS0532	residuals	F	54	0	0	1	0	1	0	1
CCF2RS0533	residuals	M	68	1	3	0	0	3	4	4
CCF2RS0534	residuals	F	31	0	0	0	0	0	0	0
CCF2RS0535	residuals	F	64	0	0	0	0	0	0	0
CCF2RS0536	residuals	F	70	0	0	0	0	0	0	0
CCF2RS0537	residuals			1	2	0	0	2	3	3
CCF2RS0538	residuals	M	58	0	2	0	0	2	2	2
CCF2RS0539	residuals	F	56	0	0	2	0	2	0	2
CCF2RS0540	residuals	F	31	1	1	0	0	1	2	2
CCF2RS0542	residuals	F	59	3	0	1	0	1	3	4
CCF2RS0543	residuals	M	42	1	1	0	0	1	2	2
CCF2RS0544	residuals	F	56	1	1	0	0	1	2	2
CCF2RS0545	residuals	M	48	0	0	1	0	1	0	1
CCF2RS0546	residuals			1	0	0	0	0	1	1
CCF2RS0547	residuals	F	69	0	0	0	0	0	0	0
CCF2RS0548	residuals		70	0	0	0	0	0	0	0
CCF2RS0549	residuals	F	48	0	2	0	1	3	2	3
CCF2RS0550	residuals			0	0	1	0	1	0	1
CCF2RS0551	residuals	F	34	0	0	0	0	0	0	0
CCF2RS0552	residuals	F	65	0	1	1	0	2	1	2
CCF2RS0553	residuals	M	66	0	0	1	3	4	0	4
CCF2RS0554	residuals	F	57	0	1	0	0	1	1	1
CCF2RS0555	residuals	F	60	1	0	1	1	2	1	3
CCF2RS0556	residuals	M	72	0	1	0	0	1	1	1
CCF2RS0558	residuals	F	46	0	2	2	0	4	2	4
CCF2RS0559	residuals	F	72	0	3	0	1	4	3	4
CCF2RS0560	residuals	F	67	0	0	0	0	0	0	0
CCF2RS0561	residuals	M	52	0	1	0	0	1	1	1
CCF2RS0562	residuals	M	18	0	0	0	0	0	0	0
CCF2RS0563	residuals	F	39	1	2	0	1	3	3	4
CCF2RS0564	residuals	F	63	2	0	2	1	3	2	5
CCF2RS0565	residuals	F	45	1	2	1	0	3	3	4
CCF2RS0566	residuals	F	61	1	1	1	0	2	2	3
CCF2RS0567	residuals	F	52	0	2	0	0	2	2	2
CCF2RS0568	residuals	F	33	0	0	0	0	0	0	0
CCF2RS0569	residuals	F	57	0	4	0	0	4	4	4
CCF2RS0570	residuals	F	51	1	0	1	0	1	1	2
CCF2RS0571	residuals	F	49	0	1	0	0	1	1	1
CCF2RS0572	residuals		63	0	0	0	0	0	0	0
CCF2RS0573	residuals	F	27	0	2	0	0	2	2	2
CCF2RS0574	residuals	F	73	0	0	0	0	0	0	0
CCF2RS0575	residuals			0	0	0	0	0	0	0
CCF2RS0576	residuals			0	2	0	1	3	2	3
CCF2RS0577	residuals	F	39	0	2	1	1	4	2	4
CCF2RS0578	residuals			1	0	0	0	0	1	1
CCF2RS0579	residuals			0	0	1	0	1	0	1
CCF2RS0580	residuals			0	0	1	1	2	0	2
CCF2RS0581	residuals	F	54	1	1	1	0	2	2	3
CCF2RS0582	residuals			0	0	0	2	2	0	2
CCF2RS0583	residuals	M	57	0	0	0	0	0	0	0
CCF2RS0584	residuals	M	50	0	0	0	0	0	0	0
CCF2RS0585	residuals			0	1	0	1	2	1	2
CCF2RS0587	residuals	M	39	0	0	0	0	0	0	0
CCF2RS0588	residuals			0	0	5	0	5	0	5
CCF2RS0589	residuals			0	1	2	1	4	1	4
CCF2RS0590	residuals	F	62	0	0	0	1	1	0	1
CCF2RS0593	residuals	F	17	0	0	0	0	0	0	0
CCF2RS0595	residuals	M	68	2	0	2	0	2	2	4
CCF2RS0596	residuals	F	46	0	1	0	3	4	1	4
CCF2RS0598	residuals	M	46	0	2	0	0	2	2	2
CCF2RS0599	residuals	F	59	1	2	0	0	2	3	3
CCF2RS0600	residuals	F	81	1	2	0	0	2	3	3
CCF2RS0601	residuals	F	32	0	0	0	0	0	0	0
CCF2RS0602	residuals			0	0	0	0	0	0	0
CCF2RS0603	residuals	F	53	0	0	0	0	0	0	0
CCF2RS0604	residuals			0	0	0	0	0	0	0
CCF2RS0605	residuals	F	78	0	3	0	0	3	3	3
CCF2RS0606	residuals	F	68	0	1	1	0	2	1	2
CCF2RS0607	residuals	F	47	0	0	0	1	1	0	1
CCF2RS0608	residuals	F	53	0	2	0	2	4	2	4
CCF2RS0610	residuals	F	37	0	4	1	0	5	4	5
CCF2RS0611	residuals	F	68	0	2	1	0	3	2	3
CCF2RS0612	residuals	F	55	1	4	0	0	4	5	5
CCF2RS0613	residuals			0	1	0	0	1	1	1
CCF2RS0614	residuals	F	57	0	0	0	0	0	0	0
CCF2RS0615	residuals	F	32	0	1	1	0	2	1	2
CCF2RS0616	residuals	F	52	0	0	0	0	0	0	0
CCF2RS0617	residuals	F	56	0	0	1	0	1	0	1
CCF2RS0618	residuals	F	68	0	1	1	0	2	1	2
CCF2RS0619	residuals		60	2	0	1	1	2	2	4
CCF2RS0620	residuals			0	3	1	0	4	3	4
CCF2RS0621	residuals	F	42	0	2	0	0	2	2	2
CCF2RS0622	residuals	F	48	0	0	0	0	0	0	0
CCF2RS0623	residuals			4	1	0	1	2	5	6
CCF2RS0625	residuals	F	56	1	2	0	0	2	3	3
CCF2RS0626	residuals	F	45	0	0	1	0	1	0	1
CCF2RS0628	residuals	F	50	0	1	0	1	2	1	2
CCF2RS0629	residuals	F	34	0	0	0	0	0	0	0
CCF2RS0630	residuals	M	78	0	1	0	0	1	1	1
CCF2RS0632	residuals	F	73	1	2	0	0	2	3	3
CCF2RS0633	residuals	M	90	0	2	1	0	3	2	3
CCF2RS0634	residuals	F	90	2	3	0	0	3	5	5
CCF2RS0636	residuals	F	49	1	0	1	1	2	1	3
CCF2RS0637	residuals	F	57	1	2	0	0	2	3	3
CCF2RS0638	residuals		49	0	2	0	1	3	2	3
CCF2RS0640	residuals	M	53	1	1	0	0	1	2	2
CCF2RS0641	residuals	F	23	0	0	0	0	0	0	0
CCF2RS0642	residuals	M	63	0	1	0	0	1	1	1
CCF2RS0643	residuals	F	43	0	2	1	0	3	2	3
CCF2RS0644	residuals	F	48	0	1	1	2	4	1	4
CCF2RS0645	residuals	F	38	1	0	0	0	0	1	1
CCF2RS0646	residuals	F	32	0	0	0	0	0	0	0
CCF2RS0647	residuals	F	45	1	1	0	0	1	2	2
CCF2RS0649	residuals	M	50	0	1	0	0	1	1	1
CCF2RS0650	residuals	F	64	0	0	0	0	0	0	0
CCF2RS0652	residuals	F	90	0	3	0	0	3	3	3
CCF2RS0653	residuals	M	67	0	3	1	2	6	3	6
CCF2RS0654	residuals	F	16	0	0	0	0	0	0	0
CCF2RS0655	residuals	F	44	0	0	0	0	0	0	0
CCF2RS0656	residuals	F	45	0	2	0	0	2	2	2
CCF2RS0657	residuals	F	57	1	0	5	0	5	1	6
CCF2RS0658	residuals	F	52	0	1	0	0	1	1	1
CCF2RS0659	residuals	M	45	0	1	0	0	1	1	1
CCF2RS0660	residuals	F	54	0	1	0	0	1	1	1
CCF2RS0661	residuals	F	57	1	0	0	0	0	1	1
CCF2RS0663	residuals	M	72	0	3	0	1	4	3	4
CCF2RS0664	residuals	M	25	0	1	1	0	2	1	2
CCF2RS0665	residuals	M	44	1	0	0	0	0	1	1
CCF2RS0666	residuals	F	49	5	0	0	0	0	5	5
CCF2RS0667	residuals	F	71	1	1	0	1	2	2	3
CCF2RS0668	residuals	F	76	0	0	0	0	0	0	0
CCF2RS0669	residuals	F	64	1	0	0	0	0	1	1
CCF2RS0670	residuals	F	66	1	6	0	0	6	7	7
CCF2RS0671	residuals			3	0	0	0	0	3	3
CCF2RS0672	residuals	F	46	0	1	1	0	2	1	2
CCF2RS0673	residuals	F	65	0	0	1	0	1	0	1
CCF2RS0674	residuals	F	76	2	1	0	0	1	3	3
CCF2RS0675	residuals	F	16	0	0	0	0	0	0	0
CCF2RS0676	residuals	F	57	0	1	0	0	1	1	1
CCF2RS0677	residuals	F	45	1	0	1	0	1	1	2
CCF2RS0678	residuals	F	51	0	0	0	0	0	0	0
CCF2RS0679	residuals	F	64	0	4	0	0	4	4	4
CCF2RS0680	residuals	F	71	0	3	0	0	3	3	3
CCF2RS0681	residuals	F	56	0	0	1	0	1	0	1
CCF2RS0683	residuals	F	66	1	0	0	0	0	1	1
CCF2RS0684	residuals	F	18	2	0	0	0	0	2	2
CCF2RS0685	residuals	F	38	3	3	1	0	4	6	7
CCF2RS0686	residuals			1	1	0	1	2	2	3
CCF2RS0687	residuals	F	57	0	0	0	0	0	0	0
CCF2RS0688	residuals	M	53	0	1	0	0	1	1	1
CCF2RS0689	residuals	M	53	0	1	1	1	3	1	3
CCF2RS0690	residuals	M	48	0	0	1	0	1	0	1
CCF2RS0691	residuals	F	22	3	4	1	0	5	7	8
CCF2RS0692	residuals	M	49	1	0	1	0	1	1	2
CCF2RS0693	residuals	F	50	1	0	0	0	0	1	1
CCF2RS0694	residuals	M	64	0	0	0	0	0	0	0
CCF2RS0695	residuals	M	75	1	0	0	0	0	1	1
CCF2RS0697	residuals			0	0	0	0	0	0	0
CCF2RS0698	residuals	M	70	0	2	0	0	2	2	2
CCF2RS0699	residuals	M	50	2	1	0	0	1	3	3
CCF2RS0700	residuals	F	53	0	1	0	0	1	1	1
CCF2RS0701	residuals	M	67	0	6	0	0	6	6	6
CCF2RS0702	residuals	F	65	0	1	1	0	2	1	2
CCF2RS0703	residuals	M	60	2	3	0	1	4	5	6
CCF2RS0704	residuals	M	79	0	2	0	0	2	2	2
CCF2RS0705	residuals	M	68	2	2	0	0	2	4	4
CCF2RS0706	residuals	F	58	0	0	0	0	0	0	0
CCF2RS0707	residuals	F	34	0	0	1	0	1	0	1
CCF2RS0708	residuals	F	47	2	0	0	0	0	2	2
CCF2RS0709	residuals	M	84	2	2	1	0	3	4	5
CCF2RS0710	residuals	F	56	0	0	0	0	0	0	0
CCF2RS0711	residuals	M	40	1	0	0	2	2	1	3
CCF2RS0712	residuals			0	1	0	0	1	1	1
CCF2RS0713	residuals	F	58	0	0	0	0	0	0	0
CCF2RS0714	residuals	F	90	1	2	0	0	2	3	3
CCF2RS0715	residuals	M	63	0	1	0	2	3	1	3
CCF2RS0716	residuals	M	27	4	0	1	0	1	4	5
CCF2RS0717	residuals	M	22	2	0	0	0	0	2	2
CCF2RS0721	residuals			1	0	0	0	0	1	1
CCF2RS0722	residuals	M	33	0	1	1	1	3	1	3
CCF2RS0729	residuals	M	76	0	2	0	0	2	2	2
CCF2RS0730	residuals	M	49	0	1	1	0	2	1	2
CCF2RS0731	residuals	M	63	0	1	0	0	1	1	1
CCF2RS0732	residuals	F	49	0	0	0	0	0	0	0
CCF2RS0733	residuals	M	26	1	0	0	0	0	1	1
CCF2RS0734	residuals	M	37	0	0	0	0	0	0	0
CCF2RS0735	residuals	M	61	0	1	0	0	1	1	1
CCF2RS0736	residuals	M	60	0	1	0	0	1	1	1
CCF2RS0738	residuals	M	53	0	5	0	0	5	5	5
CCF2RS0740	residuals	F	50	0	0	0	0	0	0	0
CCF2RS0741	residuals	M	39	0	1	0	0	1	1	1
CCF2RS0743	residuals	F	56	0	6	1	0	7	6	7
CCF2RS0747	residuals	M	52	0	1	0	0	1	1	1
CCF2RS0749	residuals	M	57	0	0	0	0	0	0	0
CCF2RS0750	residuals	M	52	2	1	0	0	1	3	3
CCF2RS0751	residuals	F	89	1	0	0	0	0	1	1
CCF2RS0752	residuals	M	81	0	2	0	0	2	2	2
CCF2RS0753	residuals	M	72	0	0	0	0	0	0	0
CCF2RS0754	residuals	M	66	0	0	0	0	0	0	0
CCF2RS0755	residuals	F	35	1	2	1	0	3	3	4
CCF2RS0756	residuals	M	59	0	0	1	0	1	0	1
CCF2RS0757	residuals	F	16	2	1	0	0	1	3	3
CCF2RS0758	residuals	F	58	0	4	1	0	5	4	5
CCF2RS0759	residuals	F	48	0	1	0	0	1	1	1
CCF2RS0760	residuals	F	71	1	0	0	0	0	1	1
CCF2RS0761	residuals	M	42	0	0	1	1	2	0	2
CCF2RS0762	residuals	F	68	1	1	0	0	1	2	2
CCF2RS0763	residuals	F	72	0	0	0	0	0	0	0
CCF2RS0764	residuals	F	44	0	1	1	1	3	1	3
CCF2RS0765	residuals	F	36	0	1	0	0	1	1	1
CCF2RS0766	residuals	F	65	1	2	0	1	3	3	4
CCF2RS0767	residuals	F	60	0	1	0	0	1	1	1
CCF2RS0768	residuals	F	59	0	1	0	0	1	1	1
CCF2RS0769	residuals	F	40	1	2	0	0	2	3	3
CCF2RS0770	residuals	F	60	1	0	0	0	0	1	1
CCF2RS0771	residuals	F	74	0	2	0	0	2	2	2
CCF2RS0773	residuals	F	53	0	0	0	0	0	0	0
CCF2RS0774	residuals	F	36	1	0	1	0	1	1	2
CCF2RS0775	residuals	M	14	1	0	0	0	0	1	1
CCF2RS0776	residuals	F	43	1	2	1	0	3	3	4
CCF2RS0777	residuals	M	50	0	0	0	0	0	0	0
CCF2RS0778	residuals	M	51	0	0	0	0	0	0	0
CCF2RS0779	residuals	F	43	1	0	1	0	1	1	2
CCF2RS0780	residuals	F	56	1	2	0	0	2	3	3
CCF2RS0781	residuals	M	15	0	0	0	0	0	0	0
CCF2RS0782	residuals	F	50	0	1	2	0	3	1	3
CCF2RS0783	residuals	F	32	0	0	0	0	0	0	0
CCF2RS0784	residuals	F	39	0	2	0	0	2	2	2
CCF2RS0785	residuals	M	46	1	0	0	0	0	1	1
CCF2RS0786	residuals	F	33	0	2	0	0	2	2	2
CCF2RS0787	residuals	M	39	1	1	0	0	1	2	2
CCF2RS0788	residuals	F	66	1	2	0	0	2	3	3
CCF2RS0789	residuals	F	71	1	0	1	0	1	1	2
CCF2RS0790	residuals	F	21	0	0	0	1	1	0	1
CCF2RS0791	residuals	M	72	0	0	0	0	0	0	0
CCF2RS0792	residuals	F	43	0	3	1	1	5	3	5
CCF2RS0793	residuals			0	0	0	0	0	0	0
CCF2RS0794	residuals	F	30	2	1	0	0	1	3	3
CCF2RS0795	residuals	M	30	2	0	0	0	0	2	2
CCF2RS0797	residuals	M	59	0	1	0	0	1	1	1
CCF2RS0798	residuals	M	59	0	0	0	0	0	0	0
CCF2RS0799	residuals			1	1	0	0	1	2	2
CCF2RS0800	residuals	M	72	0	1	1	0	2	1	2
CCF2RS0802	residuals		33	0	0	0	0	0	0	0
CCF2RS0803	residuals	F	44	0	0	0	0	0	0	0
CCF2RS0804	residuals	M	39	0	2	0	0	2	2	2
CCF2RS0806	residuals	M	63	0	1	0	0	1	1	1
CCF2RS0807	residuals	F	22	0	0	0	0	0	0	0
CCF2RS0808	residuals	F	43	1	0	0	1	1	1	2
CCF2RS0809	residuals	F	29	0	0	0	0	0	0	0
CCF2RS0810	residuals	M	65	0	2	0	0	2	2	2
CCF2RS0811	residuals	M	77	0	0	1	0	1	0	1
CCF2RS0812	residuals	M	78	0	2	0	2	4	2	4
CCF2RS0813	residuals	F	39	0	2	1	0	3	2	3
CCF2RS0814	residuals	M	72	1	4	0	0	4	5	5
CCF2RS0815	residuals	F	32	1	1	0	1	2	2	3
CCF2RS0818	residuals			2	0	0	0	0	2	2
CCF2RS0820	residuals	F	58	0	2	1	2	5	2	5
CCF2RS0821	residuals	F	70	0	0	0	0	0	0	0
CCF2RS0822	residuals	M	80	1	2	0	0	2	3	3
CCF2RS0823	residuals	F	64	2	0	0	0	0	2	2
CCF2RS0824	residuals	F	63	1	1	0	0	1	2	2
CCF2RS0829	residuals	M	68	1	1	0	0	1	2	2
CCF2RS0830	residuals	F	75	0	2	0	0	2	2	2
CCF2RS0832	residuals	M	16	1	0	0	0	0	1	1
CCF2RS0833	residuals	M	79	0	1	2	0	3	1	3
CCF2RS0834	residuals	F	76	0	2	0	0	2	2	2
CCF2RS0835	residuals	F	51	0	0	0	0	0	0	0
CCF2RS0836	residuals	F	59	3	0	0	0	0	3	3
CCF2RS0837	residuals	F	54	0	0	0	0	0	0	0
CCF2RS0838	residuals	M	56	0	0	0	0	0	0	0
CCF2RS0839	residuals	F	56	0	0	2	0	2	0	2
CCF2RS0840	residuals		84	0	3	0	0	3	3	3
CCF2RS0841	residuals	F	53	0	1	0	0	1	1	1
CCF2RS0842	residuals	M	79	0	0	4	0	4	0	4
CCF2RS0844	residuals	F	57	0	0	0	0	0	0	0
CCF2RS0845	residuals	F	75	0	0	0	0	0	0	0
CCF2RS0846	residuals	F	50	0	0	1	0	1	0	1
CCF2RS0847	residuals	M	86	0	3	0	2	5	3	5
CCF2RS0848	residuals	F	50	0	0	0	1	1	0	1
CCF2RS0849	residuals	F	51	1	1	0	0	1	2	2
CCF2RS0850	residuals	M	45	0	3	0	0	3	3	3
CCF2RS0851	residuals	F	36	0	1	0	0	1	1	1
CCF2RS0852	residuals	M	61	0	2	1	1	4	2	4
CCF2RS0853	residuals	F	47	0	0	0	0	0	0	0
CCF2RS0854	residuals	F	71	1	3	0	0	3	4	4
CCF2RS0856	residuals	F	49	0	0	0	0	0	0	0
CCF2RS0857	residuals	M	66	0	0	0	0	0	0	0
CCF2RS0858	residuals	M	43	0	0	0	0	0	0	0
CCF2RS0859	residuals	M	84	0	3	0	0	3	3	3
CCF2RS0862	residuals	F	62	0	1	0	0	1	1	1
CCF2RS0863	residuals	M	29	0	0	0	0	0	0	0
CCF2RS0864	residuals	F	59	0	1	0	0	1	1	1
CCF2RS0865	residuals			0	1	1	0	2	1	2
CCF2RS0866	residuals	F	37	0	0	1	2	3	0	3
CCF2RS0867	residuals	F	60	1	1	0	1	2	2	3
CCF2RS0868	residuals	M	65	1	0	0	0	0	1	1
CCF2RS0869	residuals	F	50	1	0	0	0	0	1	1
CCF2RS0870	residuals	F	75	1	5	0	0	5	6	6
CCF2RS0871	residuals	M	52	0	1	0	0	1	1	1
CCF2RS0872	residuals		60	0	1	4	0	5	1	5
CCF2RS0873	residuals	F	42	0	0	1	0	1	0	1
CCF2RS0874	residuals	F	67	0	0	0	0	0	0	0
CCF2RS0875	residuals	F	56	0	1	0	0	1	1	1
CCF2RS0876	residuals	F	84	0	3	1	0	4	3	4
CCF2RS0878	residuals	M	16	0	0	0	0	0	0	0
CCF2RS0879	residuals	M	65	0	1	0	0	1	1	1
CCF2RS0880	residuals			0	0	0	0	0	0	0
CCF2RS0883	residuals	M	49	2	4	2	0	6	6	8
CCF2RS0884	residuals	F	88	0	4	0	0	4	4	4
CCF2RS0889	residuals	M	41	0	0	0	0	0	0	0
CCF2RS0891	residuals	F	69	0	2	0	1	3	2	3
CCF2RS0892	residuals	M	55	2	5	0	0	5	7	7
CCF2RS0896	residuals	M	46	0	0	1	2	3	0	3
CCF2RS0897	residuals	F	53	0	1	0	1	2	1	2
CCF2RS0898	residuals	M	15	1	0	0	0	0	1	1
CCF2RS0899	residuals	M	26	0	1	0	0	1	1	1
CCF2RS0900	residuals	F	79	0	1	0	2	3	1	3
CCF2RS0901	residuals	F	48	0	0	0	0	0	0	0
CCF2RS0902	residuals	F	62	0	0	0	0	0	0	0
CCF2RS0903	residuals	F	70	0	0	0	0	0	0	0
CCF2RS0904	residuals	F	62	1	2	0	0	2	3	3
CCF2RS0905	residuals	M	75	0	1	0	0	1	1	1
CCF2RS0906	residuals	M	66	0	0	0	0	0	0	0
CCF2RS0907	residuals	M	55	0	0	0	0	0	0	0
CCF2RS0908	residuals	F	30	1	0	0	1	1	1	2
CCF2RS0909	residuals	M	52	2	0	3	2	5	2	7
CCF2RS0910	residuals	F	58	0	1	0	0	1	1	1
CCF2RS0911	residuals	M	26	1	0	0	0	0	1	1
CCF2RS0912	residuals	F	52	0	0	0	0	0	0	0
CCF2RS0913	residuals	M	34	0	0	0	0	0	0	0
CCF2RS0914	residuals	F	54	0	2	0	0	2	2	2
CCF2RS0915	residuals	F	22	0	0	0	0	0	0	0
CCF2RS0917	residuals	F	42	0	1	0	0	1	1	1
CCF2RS0918	residuals	M	54	0	0	0	0	0	0	0
CCF2RS0919	residuals	F	55	0	3	0	0	3	3	3
CCF2RS0920	residuals	F	74	0	1	0	0	1	1	1
CCF2RS0921	residuals	F	32	0	0	0	1	1	0	1
CCF2RS0922	residuals	M	39	0	0	0	0	0	0	0
CCF2RS0923	residuals	F	11	0	0	0	0	0	0	0
CCF2RS0924	residuals	M	48	0	2	0	0	2	2	2
CCF2RS0925	residuals	F	15	0	0	0	0	0	0	0
CCF2RS0926	residuals	F	34	0	0	1	0	1	0	1
CCF2RS0927	residuals	F	60	2	4	0	0	4	6	6
CCF2RS0928	residuals	M	13	0	0	0	0	0	0	0
CCF2RS0929	residuals	F	66	0	4	0	0	4	4	4
CCF2RS0930	residuals	F	56	0	2	0	0	2	2	2
CCF2RS0931	residuals	F	72	0	1	0	0	1	1	1
CCF2RS0932	residuals	F	25	1	0	1	0	1	1	2
CCF2RS0933	residuals	F	78	2	2	0	0	2	4	4
CCF2RS0934	residuals	F	57	0	0	1	0	1	0	1
CCF2RS0936	residuals		38	0	1	0	0	1	1	1
CCF2RS0937	residuals	F	42	0	1	0	3	4	1	4
CCF2RS0938	residuals	M	70	0	2	0	0	2	2	2
CCF2RS0939	residuals	F	19	0	0	0	0	0	0	0
CCF2RS0940	residuals	F	76	5	0	0	0	0	5	5
CCF2RS0941	residuals	F	29	0	0	0	0	0	0	0
CCF2RS0943	residuals	M	90	0	1	1	0	2	1	2
CCF2RS0944	residuals	M	39	0	0	0	1	1	0	1
CCF2RS0945	residuals	M	85	2	1	0	0	1	3	3
CCF2RS0946	residuals		39	0	0	0	0	0	0	0
CCF2RS0947	residuals	M	14	0	0	0	0	0	0	0
CCF2RS0948	residuals	M	15	0	0	0	0	0	0	0
CCF2RS0949	residuals	F	39	0	0	0	0	0	0	0
CCF2RS0950	residuals	F	56	0	0	0	0	0	0	0
CCF2RS0952	residuals	F	49	0	0	0	0	0	0	0
CCF2RS0953	residuals	F	54	0	0	0	0	0	0	0
CCF2RS0954	residuals	F	49	0	0	0	1	1	0	1
CCF2RS0955	residuals	F	46	0	0	0	0	0	0	0
CCF2RS0956	residuals	M	53	1	0	0	0	0	1	1
CCF2RS0957	residuals	M	78	0	0	0	1	1	0	1
CCF2RS0958	residuals	F	57	0	0	0	2	2	0	2
CCF2RS0959	residuals	F	20	0	0	0	0	0	0	0
CCF2RS0960	residuals	F	24	0	0	0	1	1	0	1
CCF2RS0961	residuals	F	81	1	0	0	0	0	1	1
CCF2RS0962	residuals	F	78	0	2	0	0	2	2	2
CCF2RS0963	residuals	F	60	0	3	0	0	3	3	3
CCF2RS0964	residuals	F	69	0	1	0	1	2	1	2
CCF2RS0965	residuals	M	53	0	1	0	0	1	1	1
CCF2RS0966	residuals	F	39	0	0	0	1	1	0	1
CCF2RS0967	residuals	F	39	0	0	0	0	0	0	0
CCF2RS0968	residuals	F	30	1	1	0	0	1	2	2
CCF2RS0972	residuals	F	70	1	1	0	0	1	2	2
CCF2RS0974	residuals	F	62	0	3	0	1	4	3	4
CCF2RS0980	residuals	F	65	2	3	0	0	3	5	5
CCF2RS0981	residuals	F	73	3	1	1	0	2	4	5
CCF2RS0982	residuals	F	68	2	2	0	0	2	4	4
CCF2RS0985	residuals	F	61	0	0	0	0	0	0	0
CCF2RS0986	residuals		43	1	1	0	0	1	2	2
CCF2RS0987	residuals	F	55	0	0	0	0	0	0	0
CCF2RS0988	residuals	M	33	0	1	0	0	1	1	1
CCF2RS0989	residuals	M	57	0	0	0	0	0	0	0
CCF2RS0990	residuals	M	50	0	3	1	2	6	3	6
CCF2RS0991	residuals	F	59	0	2	0	1	3	2	3
CCF2RS0992	residuals	M	46	0	0	0	0	0	0	0
CCF2RS0993	residuals	M	54	0	0	0	0	0	0	0
CCF2RS0994	residuals	M	56	1	0	0	1	1	1	2
CCF2RS0995	residuals	F	61	1	0	0	0	0	1	1
CCF2RS0996	residuals	F	69	0	3	0	0	3	3	3
CCF2RS0997	residuals	M	53	1	2	0	1	3	3	4
CCF2RS0998	residuals	F	47	0	0	0	1	1	0	1
CCF2RS0999	residuals			0	0	0	0	0	0	0
CCF2RS1000	residuals			4	0	0	0	0	4	4
CCF1MT001	reconciled	F	64	3	5	1	0	6	8	9
CCF1MT002	reconciled	F	56	1	3	0	0	3	4	4
CCF1MT003	reconciled	F	62	0	4	0	0	4	4	4
CCF1MT004	reconciled	F	62	1	2	0	0	2	3	3
CCF1MT006	reconciled	F	49	1	3	1	0	4	4	5
CCF1MT007	reconciled	F	34	1	1	0	0	1	2	2
CCF1MT008	reconciled	F	54	2	2	0	0	2	4	4
CCF1MT009	reconciled	M	53	0	5	0	0	5	5	5
CCF1MT010	reconciled	F	35	1	1	0	0	1	2	2
CCF1MT011	reconciled	M	24	0	3	0	0	3	3	3
CCF1MT012	reconciled	F	59	1	3	0	0	3	4	4
CCF1MT013	reconciled	F	52	2	3	0	0	3	5	5
CCF1MT014	reconciled	F	41	0	0	1	0	1	0	1
CCF1MT015	reconciled	F	67	0	2	0	0	2	2	2
CCF1MT016	reconciled	F	38	0	2	1	0	3	2	3
CCF1MT017	reconciled	F	53	1	3	1	0	4	4	5
CCF1MT018	reconciled	M	64	1	1	0	2	3	2	4
CCF1MT019	reconciled	F	42	0	3	0	0	3	3	3
CCF1MT020	reconciled	M	32	0	1	0	1	2	1	2
CCF1MT021	reconciled	F	65	0	4	0	0	4	4	4
CCF1MT022	reconciled	F	53	2	2	0	0	2	4	4
CCF1MT023	reconciled	M	54	0	5	0	0	5	5	5
CCF1MT024	reconciled	F	61	1	2	1	0	3	3	4
CCF1MT025	reconciled	F	59	1	1	1	0	2	2	3
CCF1MT026	reconciled	M	57	1	2	1	0	3	3	4
CCF1MT027	reconciled	F	58	0	2	0	1	3	2	3
CCF1MT028	reconciled	F	63	0	6	0	0	6	6	6
CCF1MT029	reconciled	F	37	2	2	0	1	3	4	5
CCF1MT030	reconciled	F	56	0	1	0	0	1	1	1
CCF1MT031	reconciled	F	68	0	3	0	1	4	3	4
CCF1MT032	reconciled	F	58	0	3	0	0	3	3	3
CCF1MT033	reconciled	M	67	0	2	0	0	2	2	2
CCF1MT034	reconciled	F	64	1	2	0	1	3	3	4
CCF1MT035	reconciled	F	63	0	5	0	0	5	5	5
CCF1MT036	reconciled	F	49	0	2	0	0	2	2	2
CCF1MT037	reconciled	F	31	1	2	0	0	2	3	3
CCF1MT038	reconciled	F	64	0	4	1	0	5	4	5
CCF1MT039	reconciled	F	62	0	3	0	0	3	3	3
CCF1MT040	reconciled	F	60	1	1	0	0	1	2	2
CCF1MT041	reconciled	F	67	1	3	0	0	3	4	4
CCF1MT042	reconciled	F	57	1	2	0	0	2	3	3
CCF1MT043	reconciled	F	72	1	3	0	0	3	4	4
CCF1MT044	reconciled	F	44	0	3	0	1	4	3	4
CCF1MT045	reconciled	F	31	1	2	0	0	2	3	3
CCF1MT046	reconciled	F	63	0	4	0	1	5	4	5
CCF1MT047	reconciled	M	41	2	2	1	0	3	4	5
CCF1MT048	reconciled	F	63	0	3	0	0	3	3	3
CCF1MT049	reconciled	F	60	1	2	0	0	2	3	3
CCF1MT050	reconciled	F	68	0	4	0	0	4	4	4
CCF1MT051	reconciled	F	56	0	2	0	0	2	2	2
CCF1MT052	reconciled	F	62	1	0	1	1	2	1	3
CCF1MT053	reconciled	F	37	2	5	0	0	5	7	7
CCF1MT054	reconciled	F	55	0	1	4	2	7	1	7
CCF1MT055	reconciled	F	55	0	2	0	0	2	2	2
CCF1MT056	reconciled	M	58	0	5	0	0	5	5	5
CCF1MT057	reconciled	F	64	0	4	0	3	7	4	7
CCF1MT058	reconciled	F	60	0	4	0	0	4	4	4
CCF1MT059	reconciled	F	59	1	3	0	0	3	4	4
CCF1MT060	reconciled	F	40	1	2	0	1	3	3	4
CCF1MT061	reconciled	F	55	0	4	2	0	6	4	6
CCF1MT062	reconciled	F	50	1	1	0	0	1	2	2
CCF1MT063	reconciled	F	55	0	2	0	0	2	2	2
CCF1MT064	reconciled	F	69	0	6	0	1	7	6	7
CCF1MT065	reconciled	F	46	0	2	0	0	2	2	2
CCF1MT066	reconciled	M	58	0	7	0	0	7	7	7
CCF1MT067	reconciled	F	60	1	1	1	0	2	2	3
CCF1MT068	reconciled	F	69	0	2	0	1	3	2	3
CCF1MT069	reconciled	M	59	0	3	0	0	3	3	3
CCF1MT070	reconciled	F	62	0	3	1	0	4	3	4
CCF1MT071	reconciled	F	59	0	2	1	0	3	2	3
CCF1MT072	reconciled	F	51	0	0	3	0	3	0	3
CCF1MT073	reconciled	F	70	1	2	0	1	3	3	4
CCF1MT074	reconciled	M	58	2	2	0	1	3	4	5
CCF1MT075	reconciled	F	64	0	4	1	2	7	4	7
CCF1MT076	reconciled	F	61	0	5	0	0	5	5	5
CCF1MT077	reconciled	F	47	0	3	0	0	3	3	3
CCF1MT078	reconciled	F	46	0	4	0	0	4	4	4
CCF1MT079	reconciled	F	33	1	1	2	2	5	2	6
CCF1MT080	reconciled	M	67	0	3	0	0	3	3	3
CCF1MT081	reconciled	F	67	0	4	1	0	5	4	5
CCF1MT082	reconciled	F	71	2	3	0	0	3	5	5
CCF1MT083	reconciled	F	59	0	3	0	0	3	3	3
CCF1MT084	reconciled	F	66	0	3	1	0	4	3	4
CCF1MT085	reconciled	F	71	0	3	0	0	3	3	3
CCF1MT086	reconciled	M	64	1	2	0	0	2	3	3
CCF1MT087	reconciled	F	33	1	3	0	0	3	4	4
CCF1MT088	reconciled	M	62	1	3	1	0	4	4	5
CCF1MT089	reconciled	F	68	0	3	0	0	3	3	3
CCF1MT090	reconciled	F	63	1	3	0	0	3	4	4
CCF1MT091	reconciled	M	59	0	2	0	0	2	2	2
CCF1MT092	reconciled	F	72	1	1	1	1	3	2	4
CCF1MT093	reconciled	M	57	1	5	0	0	5	6	6
CCF1MT094	reconciled	M	56	1	4	1	0	5	5	6
CCF1MT095	reconciled	M	65	0	1	1	0	2	1	2
CCF1MT096	reconciled	F	53	1	2	1	0	3	3	4
CCF1MT097	reconciled	F	64	0	1	0	0	1	1	1
CCF1MT098	reconciled	F	68	1	2	0	1	3	3	4
CCF1MT099	reconciled	F	64	2	3	0	0	3	5	5
CCF1MT100	reconciled	F	60	0	3	0	2	5	3	5
CCF1MT101	reconciled	F	54	0	1	1	1	3	1	3
CCF1MT102	reconciled	F	61	0	4	1	0	5	4	5
CCF1MT103	reconciled	F	73	0	5	0	0	5	5	5
CCF1MT104	reconciled	F	39	0	0	3	0	3	0	3
CCF1MT105	reconciled	M	72	0	3	0	0	3	3	3
CCF1MT106	reconciled	M	70	0	3	0	0	3	3	3
CCF1MT107	reconciled	F	47	0	0	4	0	4	0	4
CCF1MT108	reconciled	F	71	0	2	0	0	2	2	2
CCF1MT109	reconciled	F	60	1	6	0	0	6	7	7
CCF1MT110	reconciled	F	44	0	4	0	0	4	4	4
CCF1MT111	reconciled	F	55	0	5	0	0	5	5	5
CCF1MT112	reconciled	M	62	0	1	0	0	1	1	1
CCF1MT113	reconciled	F	74	0	2	1	0	3	2	3
CCF1MT114	reconciled	F	52	1	3	0	0	3	4	4
CCF1MT115	reconciled	M	66	1	3	0	0	3	4	4
CCF1MT116	reconciled	F	43	0	2	0	0	2	2	2
CCF1MT117	reconciled	F	68	0	3	0	0	3	3	3
CCF1MT118	reconciled	F	32	0	1	1	2	4	1	4
CCF1MT119	reconciled	F	72	0	1	1	1	3	1	3
CCF1MT120	reconciled	F	52	0	1	2	1	4	1	4
CCF1MT121	reconciled	F	51	0	2	0	0	2	2	2
CCF1MT122	reconciled	F	40	1	1	0	0	1	2	2
CCF1MT123	reconciled	M	70	1	4	0	0	4	5	5
CCF1MT124	reconciled	M	54	0	3	0	0	3	3	3
CCF1MT125	reconciled	F	29	1	1	0	0	1	2	2
CCF1MT127	reconciled	M	70	1	1	1	1	3	2	4
CCF1MT128	reconciled	F	51	0	5	2	0	7	5	7
CCF1MT129	reconciled	F	71	1	4	0	0	4	5	5
CCF1MT130	reconciled	M	51	0	1	1	0	2	1	2
CCF1MT131	reconciled	F	67	0	1	0	0	1	1	1
CCF1MT132	reconciled	M	75	1	4	0	0	4	5	5
CCF1MT133	reconciled	F	56	0	2	0	0	2	2	2
CCF1MT134	reconciled	F	56	1	3	0	0	3	4	4
CCF1MT135	reconciled	M	52	0	3	0	0	3	3	3
CCF1MT136	reconciled	F	60	0	4	0	0	4	4	4
CCF1MT137	reconciled	F	59	0	1	1	0	2	1	2
CCF1MT138	reconciled	M	60	0	3	0	0	3	3	3
CCF1MT139	reconciled	M	73	0	2	0	0	2	2	2
CCF1MT140	reconciled		68	1	4	0	0	4	5	5
CCF1MT141	reconciled	F	73	0	3	0	0	3	3	3
CCF1MT142	reconciled	F	64	0	2	0	0	2	2	2
CCF1MT143	reconciled	F	66	0	2	0	0	2	2	2
CCF1MT144	reconciled	F	52	0	3	0	0	3	3	3
CCF1MT145	reconciled	F	74	0	6	0	0	6	6	6
CCF1MT146	reconciled	F	65	0	5	2	0	7	5	7
CCF1MT147	reconciled	F	58	0	2	1	1	4	2	4
CCF1MT148	reconciled	F	44	1	3	0	0	3	4	4
CCF1MT149	reconciled	M	68	2	4	0	0	4	6	6
CCF1MT150	reconciled	F	69	2	3	1	0	4	5	6
CCF1MT151	reconciled	F	41	1	4	2	1	7	5	8
CCF1MT152	reconciled	F	66	1	7	0	0	7	8	8
CCF1MT153	reconciled	M	63	0	1	0	0	1	1	1
