# Supplementary material for: Medication adherence, medical record accuracy, and medication exposure in real-world patients using comprehensive medication monitoring
Source: PLoS One. 2017 Sep 28;12(9):e0185471. doi: 10.1371/journal.pone.0185471 (PMC5619774; doi:10.1371/journal.pone.0185471)
Supplement: S2 Dataset — (XLSX) [file pone.0185471.s006.xlsx]

## Sheet: Sheet3
S2 Dataset. Prescribed and/or detected drugs for two patient cohorts
patient	cohort	drug name	dose	dose units	frequency	PRN	route	formulation	detection category	detected amount (ng/mL)	last take hours	drug half-life(hrs)	conc rel to TDM range
CCF1MT001	reconciled	ACETAMINOPHEN							DNP	629		2	low
CCF1MT001	reconciled	LORAZEPAM	0.5	mg	BID	FALSE			DAP	11.8	1.51667	14	mid
CCF1MT001	reconciled	METOPROLOL	25	mg	BID	FALSE			DAP	60.2	5.76667	5	mid
CCF1MT001	reconciled	NORTRIPTYLINE	100	mg	QD	FALSE			DAP	323	15.7667	30	high
CCF1MT001	reconciled	OMEPRAZOLE	40	mg	QD	FALSE			DAP	69.3	6.76667	1	mid
CCF1MT001	reconciled	OXYMORPHONE							DNP	0.5			NA
CCF1MT001	reconciled	PAROXETINE	60	mg	QD	FALSE			DAP	262	5.76667	28	high
CCF1MT001	reconciled	SIMVASTATIN	10	mg	QD	FALSE			PND			2.5	NA
CCF1MT001	reconciled	WARFARIN							DNP	125		43.5	low
CCF1MT002	reconciled	ACETAMINOPHEN							DNP	446		2	low
CCF1MT002	reconciled	METOPROLOL	50	mg	BID	FALSE			DAP	qual		5	NA
CCF1MT002	reconciled	TRAZODONE	100	mg	QD	FALSE			DAP	13.4	35.7667	7.5	low
CCF1MT002	reconciled	WARFARIN	10	mg	QD	FALSE			DAP	549	27.2667	43.5	low
CCF1MT003	reconciled	AMLODIPINE	10	mg	QD	FALSE			DAP	20.6	2.88333	42	high
CCF1MT003	reconciled	ATORVASTATIN	10	mg	QD	FALSE			DAP	qual		19.5	NA
CCF1MT003	reconciled	HYDROCHLOROTHIAZIDE	25	mg	QD	FALSE			DAP	242	2.88333	11	mid
CCF1MT003	reconciled	PAROXETINE	40	mg	QD	FALSE			DAP	99.3	2.88333	28	mid
CCF1MT004	reconciled	ACETAMINOPHEN							DNP	172		2	low
CCF1MT004	reconciled	ATORVASTATIN	60	mg	QD	FALSE			DAP	1.61	11.5333	19.5	mid
CCF1MT004	reconciled	HYDROCHLOROTHIAZIDE	25	mg	QD	FALSE			DAP	12.9	24.5333	11	low
CCF1MT006	reconciled	HYDROCHLOROTHIAZIDE	12.5	mg	QD	FALSE			DAP	265	1.98333	11	mid
CCF1MT006	reconciled	METOPROLOL	25	mg	BID	FALSE			DAP	64.9	1.98333	5	mid
CCF1MT006	reconciled	OMEPRAZOLE	40	mg	QD	FALSE			PND			1	NA
CCF1MT006	reconciled	OXYMORPHONE							DNP	0.51			NA
CCF1MT006	reconciled	SERTRALINE	50	mg	QD	FALSE			DAP	49.5	1.98333	23	mid
CCF1MT007	reconciled	FLUOXETINE							DNP	2.23		120	low
CCF1MT007	reconciled	HYDROCHLOROTHIAZIDE	12.5	mg	QD	FALSE			DAP	2.39	24.9167	11	low
CCF1MT008	reconciled	ALPRAZOLAM	1	mg	BID	FALSE			DAP	16	6.41667	13.5	mid
CCF1MT008	reconciled	DULOXETINE	60	mg	BID	FALSE			DAP	49.7	6.41667	14	mid
CCF1MT008	reconciled	OXYMORPHONE							DNP	1.21			NA
CCF1MT008	reconciled	TEMAZEPAM							DNP	5		9	low
CCF1MT009	reconciled	ACETAMINOPHEN	325	mg	QID	TRUE			DAP	785	12.2667	2	low
CCF1MT009	reconciled	AMITRIPTYLINE	25	mg	QD	FALSE			DAP	19.17	13.2667	19	low
CCF1MT009	reconciled	AMLODIPINE	10	mg	QD	FALSE			DAP	32.9	2.76667	42	high
CCF1MT009	reconciled	HYDROCODONE	5	mg	QID	TRUE			DAP	3.26	12.2667	4	low
CCF1MT009	reconciled	METOPROLOL	25	mg	BID	FALSE			DAP	6.01	2.76667	5	low
CCF1MT010	reconciled	ACETAMINOPHEN							DNP	1040		2	low
CCF1MT010	reconciled	DILTIAZEM	180	mg	QD	FALSE			DAP	77.8	2.48333	4	mid
CCF1MT011	reconciled	ACETAMINOPHEN	325	mg	QID	TRUE			DAP	60.7	35.2	2	low
CCF1MT011	reconciled	OXYCODONE	5	mg	QID	TRUE			DAP	qual		3.5	NA
CCF1MT011	reconciled	TRAZODONE	100	mg	QD	FALSE			DAP	546	11.2	7.5	low
CCF1MT012	reconciled	ACETAMINOPHEN							DNP	2430		2	low
CCF1MT012	reconciled	CITALOPRAM	20	mg	QD	FALSE			DAP	75	11.3333	33	mid
CCF1MT012	reconciled	METOPROLOL	50	mg	QD	FALSE			DAP	20.8	11.3333	5	low
CCF1MT012	reconciled	SIMVASTATIN	40	mg	QD	FALSE			DAP	4.69	11.3333	2.5	mid
CCF1MT013	reconciled	ACETAMINOPHEN							DNP	450		2	low
CCF1MT013	reconciled	AMITRIPTYLINE	20	mg	QD	FALSE			DAP	32.5	14.15	19	low
CCF1MT013	reconciled	HYDROCHLOROTHIAZIDE	12.5	mg	QD	FALSE			DAP	5.6	27.15	11	low
CCF1MT013	reconciled	OMEPRAZOLE							DNP	38.2		1	low
CCF1MT013	reconciled	PAROXETINE	40	mg	QD	FALSE			DAP	51.2	14.15	28	mid
CCF1MT014	reconciled	QUETIAPINE	25	mg	QD	FALSE			PND			7	NA
CCF1MT015	reconciled	AMLODIPINE	10	mg	QD	FALSE			DAP	2	2.98333	42	low
CCF1MT015	reconciled	PAROXETINE	30	mg	QD	FALSE			DAP	31	2.98333	28	mid
CCF1MT016	reconciled	HYDROCHLOROTHIAZIDE	25	mg	QD	FALSE			DAP	37.1	13.1667	11	low
CCF1MT016	reconciled	SERTRALINE	200	mg	QD	FALSE			DAP	25.9	13.1667	23	mid
CCF1MT016	reconciled	SIMVASTATIN	20	mg	QD	FALSE			PND			2.5	NA
CCF1MT017	reconciled	ACETAMINOPHEN	325	mg	TID	TRUE			DAP	714	23.5833	2	low
CCF1MT017	reconciled	GEMFIBROZIL	600	mg	QD	FALSE			PND			1.1	NA
CCF1MT017	reconciled	HYDROCODONE	7.5	mg	TID	TRUE			DAP	0.76	23.5833	4	low
CCF1MT017	reconciled	OXYMORPHONE							DNP	0.5			NA
CCF1MT017	reconciled	SERTRALINE	100	mg	QD	FALSE			DAP	43.3	12.5833	23	mid
CCF1MT018	reconciled	ACETAMINOPHEN	1000	mg	QD	TRUE			PND_PRN			2	NA
CCF1MT018	reconciled	CLONAZEPAM	1	mg	BID	TRUE			DAP	9.52	15.9333	40	mid
CCF1MT018	reconciled	IBUPROFEN	400	mg	other	TRUE			PND_PRN			2	NA
CCF1MT018	reconciled	SIMVASTATIN							DNP	21.9		2.5	high
CCF1MT019	reconciled	ALPRAZOLAM	0.25	mg	BID	TRUE			DAP	19.9	1.91667	13.5	mid
CCF1MT019	reconciled	AMLODIPINE	10	mg	QD	FALSE			DAP	16.7	3.91667	42	high
CCF1MT019	reconciled	HYDROCHLOROTHIAZIDE	12.5	mg	QD	FALSE			DAP	57.8	3.91667	11	mid
CCF1MT020	reconciled	OLANZAPINE	10	mg	QD	FALSE			DAP	20.7	11.95	45	mid
CCF1MT020	reconciled	OXYCODONE	5	mg	TID	TRUE			PND_PRN			3.5	NA
CCF1MT021	reconciled	AMLODIPINE	5	mg	QD	FALSE			DAP	19.4	5	42	high
CCF1MT021	reconciled	CITALOPRAM	40	mg	QD	FALSE			DAP	116	5	33	high
CCF1MT021	reconciled	OLANZAPINE	20	mg	QD	FALSE			DAP	110	14	45	high
CCF1MT021	reconciled	SIMVASTATIN	20	mg	QD	FALSE			DAP	2.65	14	2.5	low
CCF1MT022	reconciled	ACETAMINOPHEN							DNP	12600		2	mid
CCF1MT022	reconciled	OMEPRAZOLE	40	mg	QD	FALSE			DAP	qual		1	NA
CCF1MT022	reconciled	OXYMORPHONE							DNP	0.52			NA
CCF1MT022	reconciled	PAROXETINE	15	mg	QD	FALSE			DAP	16	11.8333	28	low
CCF1MT023	reconciled	AMLODIPINE	10	mg	QD	FALSE			DAP	11.6	24.6333	42	mid
CCF1MT023	reconciled	ATORVASTATIN	20	mg	QD	FALSE			DAP	1.83	24.6333	19.5	mid
CCF1MT023	reconciled	CITALOPRAM	10	mg	QD	FALSE			DAP	7.71	24.6333	33	low
CCF1MT023	reconciled	HYDROCHLOROTHIAZIDE	25	mg	QD	FALSE			DAP	10.3	24.6333	11	low
CCF1MT023	reconciled	OMEPRAZOLE	20	mg	QD	FALSE			DAP	15.4	24.6333	1	low
CCF1MT024	reconciled	ACETAMINOPHEN							DNP	88		2	low
CCF1MT024	reconciled	ATORVASTATIN	40	mg	QD	FALSE			DAP	9.42	23.7667	19.5	high
CCF1MT024	reconciled	HYDROCHLOROTHIAZIDE	25	mg	QD	FALSE			DAP	107	23.7667	11	mid
CCF1MT024	reconciled	PAROXETINE	20	mg	QD	FALSE			PND			28	NA
CCF1MT025	reconciled	ALPRAZOLAM	0.25	mg	other	TRUE			DAP	0.91	26.25	13.5	low
CCF1MT025	reconciled	OXYMORPHONE							DNP	0.52			NA
CCF1MT025	reconciled	SIMVASTATIN	80	mg	QD	FALSE			PND			2.5	NA
CCF1MT026	reconciled	METOPROLOL	50	mg	QD	FALSE			DAP	30.4	3.35	5	low
CCF1MT026	reconciled	OMEPRAZOLE	20	mg	QD	FALSE			PND			1	NA
CCF1MT026	reconciled	SERTRALINE	100	mg	QD	FALSE			DAP	39.2	3.35	23	mid
CCF1MT026	reconciled	SIMVASTATIN							DNP	1.69		2.5	low
CCF1MT027	reconciled	AMLODIPINE	5	mg	QD	FALSE			DAP	3.27	2.9	42	mid
CCF1MT027	reconciled	QUETIAPINE	300	mg	QD	FALSE			DAP	3.79	11.9	7	low
CCF1MT027	reconciled	TRAZODONE	50	mg	QD	TRUE			PND_PRN			7.5	NA
CCF1MT028	reconciled	ACETAMINOPHEN	325	mg	QID	TRUE			DAP	2950	6.63333	2	low
CCF1MT028	reconciled	CLONAZEPAM		mg	other	FALSE			DAP	4.33	14.6333	40	mid
CCF1MT028	reconciled	DIAZEPAM	10	mg	QD	TRUE			DAP	585.7	14.6333	36	mid
CCF1MT028	reconciled	OXYCODONE	7.5	mg	QID	TRUE			DAP	7.73	6.63333	3.5	mid
CCF1MT028	reconciled	TRAZODONE	100	mg	QD	FALSE			DAP	331	14.6333	7.5	low
CCF1MT028	reconciled	VERAPAMIL	180	mg	QD	FALSE			DAP	49.4	14.6333	4	mid
CCF1MT029	reconciled	ACETAMINOPHEN							DNP	731		2	low
CCF1MT029	reconciled	ALPRAZOLAM	0.25	mg	BID	TRUE			DAP	3.75	12	13.5	low
CCF1MT029	reconciled	CITALOPRAM	15	mg	QD	FALSE			DAP	22.8	4	33	low
CCF1MT029	reconciled	IBUPROFEN	800	mg	QD	TRUE			PND_PRN			2	NA
CCF1MT029	reconciled	OXYMORPHONE							DNP	0.53			NA
CCF1MT030	reconciled	SERTRALINE	100	mg	QD	FALSE			DAP	42.7	10.7667	23	mid
CCF1MT031	reconciled	AMLODIPINE	5	mg	QD	FALSE			DAP	5.51	3.25	42	mid
CCF1MT031	reconciled	DULOXETINE	120	mg	QD	FALSE			DAP	104	12.25	14	mid
CCF1MT031	reconciled	IBUPROFEN	800	mg	QD	TRUE			PND_PRN			2	NA
CCF1MT031	reconciled	PRAVASTATIN	20	mg	QD	FALSE			DAP	4.39	12.25	2.9	mid
CCF1MT032	reconciled	NORTRIPTYLINE	75	mg	QD	FALSE			DAP	89.8	14.8	30	mid
CCF1MT032	reconciled	SERTRALINE	100	mg	QD	FALSE			DAP	4.04	14.8	23	low
CCF1MT032	reconciled	VERAPAMIL	240	mg	QD	FALSE			DAP	18	14.8	4	low
CCF1MT033	reconciled	ATORVASTATIN	10	mg	QD	FALSE			DAP	0.39	15.15	19.5	low
CCF1MT033	reconciled	PAROXETINE	30	mg	QD	FALSE			DAP	78.6	15.15	28	mid
CCF1MT034	reconciled	FLUOXETINE	20	mg	QD	FALSE			DAP	235.4	13.5	120	mid
CCF1MT034	reconciled	HYDROCHLOROTHIAZIDE	25	mg	QD	FALSE			DAP	66	13.5	11	mid
CCF1MT034	reconciled	IBUPROFEN	600	mg	other	TRUE			PND_PRN			2	NA
CCF1MT034	reconciled	OXYMORPHONE							DNP	0.5			NA
CCF1MT035	reconciled	ACETAMINOPHEN	1000	mg	QD	TRUE			DAP	232	5.71667	2	low
CCF1MT035	reconciled	ATORVASTATIN	80	mg	QD	FALSE			DAP	5.65	5.71667	19.5	mid
CCF1MT035	reconciled	FLUOXETINE	40	mg	QD	FALSE			DAP	269	5.71667	120	mid
CCF1MT035	reconciled	METOPROLOL	125	mg	QD	FALSE			DAP	29.4	5.71667	5	low
CCF1MT035	reconciled	OMEPRAZOLE	20	mg	QD	FALSE			DAP	51	5.71667	1	mid
CCF1MT036	reconciled	SERTRALINE	50	mg	QD	FALSE			DAP	34.5	10.1333	23	mid
CCF1MT036	reconciled	SIMVASTATIN	20	mg	QD	FALSE			DAP	0.73	10.1333	2.5	low
CCF1MT037	reconciled	ACETAMINOPHEN							DNP	152		2	low
CCF1MT037	reconciled	SERTRALINE	100	mg	QD	FALSE			DAP	26.7	12.3167	23	mid
CCF1MT037	reconciled	TRAZODONE	50	mg	QD	FALSE			DAP	44.1	35.3167	7.5	low
CCF1MT038	reconciled	ACETAMINOPHEN	325	mg	BID	TRUE			DAP	472	15.9333	2	low
CCF1MT038	reconciled	CLONAZEPAM	1	mg	QD	FALSE			DAP	7.64	15.9333	40	mid
CCF1MT038	reconciled	OXYCODONE	5	mg	BID	TRUE			DAP	qual		3.5	NA
CCF1MT038	reconciled	SERTRALINE	150	mg	QD	FALSE			DAP	124	15.9333	23	mid
CCF1MT038	reconciled	SIMVASTATIN	40	mg	QD	FALSE			PND			2.5	NA
CCF1MT039	reconciled	AMLODIPINE	5	mg	QD	FALSE			DAP	11.1	2.76667	42	mid
CCF1MT039	reconciled	HYDROCHLOROTHIAZIDE	25	mg	QD	FALSE			DAP	279	2.76667	11	mid
CCF1MT039	reconciled	SERTRALINE	100	mg	QD	FALSE			DAP	77.4	2.76667	23	mid
CCF1MT040	reconciled	ACETAMINOPHEN							DNP	416		2	low
CCF1MT040	reconciled	CITALOPRAM	20	mg	QD	FALSE			DAP	67.9	3.16667	33	mid
CCF1MT041	reconciled	ACETAMINOPHEN							DNP	3830		2	low
CCF1MT041	reconciled	ATORVASTATIN	40	mg	QD	FALSE			DAP	3.67	13.6333	19.5	mid
CCF1MT041	reconciled	CITALOPRAM	40	mg	QD	FALSE			DAP	164	3.63333	33	high
CCF1MT041	reconciled	OXYCODONE	5	mg	TID	FALSE			DAP	5.02	13.6333	3.5	mid
CCF1MT042	reconciled	HYDROCHLOROTHIAZIDE	25	mg	QD	FALSE			DAP	5.84	10.9167	11	low
CCF1MT042	reconciled	OXYMORPHONE							DNP	0.56			NA
CCF1MT042	reconciled	SERTRALINE	50	mg	QD	FALSE			DAP	46.9	33.9167	23	mid
CCF1MT043	reconciled	ACETAMINOPHEN							DNP	907		2	low
CCF1MT043	reconciled	AMLODIPINE	5	mg	QD	FALSE			DAP	8.22	2.68333	42	mid
CCF1MT043	reconciled	HYDROCHLOROTHIAZIDE	25	mg	QD	FALSE			DAP	120	2.68333	11	mid
CCF1MT043	reconciled	LORAZEPAM	0.25	mg	BID	TRUE			DAP	7.26	2.68333	14	low
CCF1MT044	reconciled	ACETAMINOPHEN	1000	mg	other	TRUE			DAP	324	17.1333	2	low
CCF1MT044	reconciled	CITALOPRAM	40	mg	QD	FALSE			DAP	43.1	13.1333	33	low
CCF1MT044	reconciled	CLONAZEPAM	0.5	mg	TID	FALSE			DAP	4.29	13.1333	40	mid
CCF1MT044	reconciled	IBUPROFEN	600	mg	other	TRUE			PND_PRN			2	NA
CCF1MT045	reconciled	FLUOXETINE	40	mg	QD	FALSE			DAP	377	13.0833	120	mid
CCF1MT045	reconciled	HYDROCHLOROTHIAZIDE	12.5	mg	QD	FALSE			DAP	15.7	13.0833	11	low
CCF1MT045	reconciled	OXYMORPHONE							DNP	0.69			NA
CCF1MT046	reconciled	AMLODIPINE	5	mg	QD	FALSE			DAP	5.76	26.1667	42	mid
CCF1MT046	reconciled	CITALOPRAM	20	mg	QD	FALSE			DAP	32.4	26.1667	33	low
CCF1MT046	reconciled	IBUPROFEN	400	mg	other	TRUE			PND_PRN			2	NA
CCF1MT046	reconciled	OMEPRAZOLE	20	mg	QD	FALSE			DAP	qual		1	NA
CCF1MT046	reconciled	TRAZODONE	50	mg	QD	FALSE			DAP	10.1	62.1667	7.5	low
CCF1MT047	reconciled	DULOXETINE	90	mg	QD	FALSE			DAP	71.1	5.45	14	mid
CCF1MT047	reconciled	LORAZEPAM							DNP	0.32		14	low
CCF1MT047	reconciled	METOPROLOL	12.5	mg	BID	FALSE			DAP	7.88	5.45	5	low
CCF1MT047	reconciled	OXYMORPHONE							DNP	0.53			NA
CCF1MT047	reconciled	QUETIAPINE	25	mg	QD	FALSE			PND			7	NA
CCF1MT048	reconciled	HYDROCHLOROTHIAZIDE	25	mg	QD	FALSE			DAP	28.4	11.9333	11	low
CCF1MT048	reconciled	NORTRIPTYLINE	25	mg	QD	FALSE			DAP	40.8	8.93333	30	low
CCF1MT048	reconciled	SIMVASTATIN	40	mg	QD	FALSE			DAP	6.28	11.9333	2.5	high
CCF1MT049	reconciled	ACETAMINOPHEN							DNP	25.2		2	low
CCF1MT049	reconciled	AMITRIPTYLINE	10	mg	QD	FALSE			DAP	8.13	11.4167	19	low
CCF1MT049	reconciled	CITALOPRAM	40	mg	QD	FALSE			DAP	73.5	2.91667	33	mid
CCF1MT050	reconciled	AMLODIPINE	10	mg	QD	FALSE			DAP	19.7	5.3	42	high
CCF1MT050	reconciled	ATORVASTATIN	80	mg	QD	FALSE			DAP	33.7	5.3	19.5	high
CCF1MT050	reconciled	HYDROCHLOROTHIAZIDE	25	mg	QD	FALSE			DAP	110	5.3	11	mid
CCF1MT050	reconciled	SERTRALINE	150	mg	QD	FALSE			DAP	75.9	5.3	23	mid
CCF1MT051	reconciled	DULOXETINE	90	mg	QD	FALSE			DAP	37	5.13333	14	mid
CCF1MT051	reconciled	METOPROLOL	50	mg	BID	FALSE			DAP	59.9	5.13333	5	mid
CCF1MT052	reconciled	ALPRAZOLAM	1	mg	TID	TRUE			PND_PRN			13.5	NA
CCF1MT052	reconciled	OMEPRAZOLE	20	mg	QD	FALSE			PND			1	NA
CCF1MT052	reconciled	OXYMORPHONE							DNP	0.53			NA
CCF1MT053	reconciled	ACETAMINOPHEN	325	mg	Q4H	TRUE			DAP	17500	4.33333	2	mid
CCF1MT053	reconciled	ALPRAZOLAM	1	mg	QID	FALSE			DAP	43.6	1.33333	13.5	mid
CCF1MT053	reconciled	HYDROMORPHONE							DNP	1.86		2.4	low
CCF1MT053	reconciled	NORTRIPTYLINE							DNP	5.01		30	low
CCF1MT053	reconciled	OXYCODONE	10	mg	Q4H	TRUE			DAP	27	4.33333	3.5	mid
CCF1MT053	reconciled	PAROXETINE	25	mg	QD	FALSE			DAP	57.2	13.3333	28	mid
CCF1MT053	reconciled	TRAZODONE	100	mg	BID	FALSE			DAP	117	13.3333	7.5	low
CCF1MT054	reconciled	ACETAMINOPHEN	325	mg	QID	TRUE			DAP	26.3	52.6167	2	low
CCF1MT054	reconciled	HYDROCHLOROTHIAZIDE	25	mg	QD	FALSE			PND			11	NA
CCF1MT054	reconciled	LORAZEPAM	1	mg	QD	TRUE			PND_PRN			14	NA
CCF1MT054	reconciled	NORTRIPTYLINE	30	mg	QD	FALSE			PND			30	NA
CCF1MT054	reconciled	OMEPRAZOLE	40	mg	QD	FALSE			PND			1	NA
CCF1MT054	reconciled	OXYCODONE	10	mg	QID	TRUE			PND_PRN			3.5	NA
CCF1MT054	reconciled	VERAPAMIL	240	mg	QD	FALSE			PND			4	NA
CCF1MT055	reconciled	AMLODIPINE	10	mg	QD	FALSE			DAP	15.2	4.81667	42	high
CCF1MT055	reconciled	HYDROCHLOROTHIAZIDE	25	mg	QD	FALSE			DAP	69.8	4.81667	11	mid
CCF1MT056	reconciled	ATORVASTATIN	40	mg	QD	FALSE			DAP	17.4	15.15	19.5	high
CCF1MT056	reconciled	DILTIAZEM	240	mg	QD	FALSE			DAP	61.8	15.15	4	mid
CCF1MT056	reconciled	METOPROLOL	50	mg	BID	FALSE			DAP	14.9	1.15	5	low
CCF1MT056	reconciled	QUETIAPINE	25	mg	QD	TRUE			DAP	11.8	11.15	7	low
CCF1MT056	reconciled	WARFARIN	2.5	mg	QD	FALSE			DAP	315	1.15	43.5	low
CCF1MT057	reconciled	ACETAMINOPHEN	325	mg	QID	TRUE			PND_PRN			2	NA
CCF1MT057	reconciled	ATORVASTATIN	80	mg	QD	FALSE			DAP	1.52	24.8333	19.5	mid
CCF1MT057	reconciled	HYDROCODONE	5	mg	QID	TRUE			PND_PRN			4	NA
CCF1MT057	reconciled	LORAZEPAM	0.5	mg	QD	TRUE			PND_PRN			14	NA
CCF1MT057	reconciled	METOPROLOL	100	mg	QD	FALSE			DAP	62.1	24.8333	5	mid
CCF1MT057	reconciled	OMEPRAZOLE	20	mg	QD	FALSE			DAP	qual		1	NA
CCF1MT057	reconciled	VERAPAMIL	240	mg	QD	FALSE			DAP	64.9	24.8333	4	mid
CCF1MT058	reconciled	ACETAMINOPHEN	1000	mg	other	TRUE			DAP	17800	3.18333	2	mid
CCF1MT058	reconciled	ATORVASTATIN	40	mg	QD	FALSE			DAP	0.12	3.18333	19.5	low
CCF1MT058	reconciled	FLUOXETINE	40	mg	QD	FALSE			DAP	444	3.18333	120	mid
CCF1MT058	reconciled	OMEPRAZOLE	20	mg	QD	FALSE			DAP	qual		1	NA
CCF1MT059	reconciled	ACETAMINOPHEN							DNP	23.4		2	low
CCF1MT059	reconciled	AMITRIPTYLINE	50	mg	QD	FALSE			DAP	10.43	15.5	19	low
CCF1MT059	reconciled	AMLODIPINE	5	mg	QD	FALSE			DAP	16.5	4	42	high
CCF1MT059	reconciled	ATORVASTATIN	10	mg	QD	FALSE			DAP	4.3	4	19.5	mid
CCF1MT060	reconciled	ACETAMINOPHEN							DNP	5340		2	low
CCF1MT060	reconciled	FLUOXETINE	40	mg	QD	FALSE			DAP	212.7	1.48333	120	mid
CCF1MT060	reconciled	IBUPROFEN	800	mg	TID	TRUE			PND_PRN			2	NA
CCF1MT060	reconciled	OMEPRAZOLE	20	mg	QD	FALSE			DAP	493	1.48333	1	mid
CCF1MT061	reconciled	AMITRIPTYLINE	10	mg	QD	FALSE			PND			19	NA
CCF1MT061	reconciled	AMLODIPINE	10	mg	QD	FALSE			DAP	47.9	6.11667	42	high
CCF1MT061	reconciled	ATORVASTATIN	20	mg	QD	FALSE			DAP	3.86	6.11667	19.5	mid
CCF1MT061	reconciled	HYDROCHLOROTHIAZIDE	25	mg	QD	FALSE			DAP	39.9	6.11667	11	low
CCF1MT061	reconciled	OMEPRAZOLE	20	mg	QD	FALSE			PND			1	NA
CCF1MT061	reconciled	TRAZODONE	100	mg	QD	FALSE			DAP	308	18.1167	7.5	low
CCF1MT062	reconciled	CITALOPRAM							DNP	69.1		33	mid
CCF1MT062	reconciled	HYDROCHLOROTHIAZIDE	12.5	mg	QD	FALSE			DAP	15.7	24.2667	11	low
CCF1MT063	reconciled	DULOXETINE	30	mg	QD	FALSE			DAP	20.6	12.75	14	low
CCF1MT063	reconciled	TRAZODONE	250	mg	QD	FALSE			DAP	458	12.75	7.5	low
CCF1MT064	reconciled	AMLODIPINE	2.5	mg	QD	FALSE			DAP	1.87	16.3	42	low
CCF1MT064	reconciled	ATORVASTATIN	20	mg	QD	FALSE			DAP	0.86	16.3	19.5	low
CCF1MT064	reconciled	DULOXETINE	120	mg	QD	FALSE			DAP	14.9	5.3	14	low
CCF1MT064	reconciled	HYDROCHLOROTHIAZIDE	12.5	mg	QD	FALSE			DAP	82.3	5.3	11	mid
CCF1MT064	reconciled	IBUPROFEN	400	mg	other	TRUE			PND_PRN			2	NA
CCF1MT064	reconciled	METOPROLOL	25	mg	QD	FALSE			DAP	5.13	16.3	5	low
CCF1MT064	reconciled	TRAZODONE	200	mg	QD	FALSE			DAP	492	16.3	7.5	low
CCF1MT065	reconciled	CITALOPRAM	20	mg	QD	FALSE			DAP	56.6	2.08333	33	mid
CCF1MT065	reconciled	HYDROCHLOROTHIAZIDE	25	mg	QD	FALSE			DAP	137	2.08333	11	mid
CCF1MT066	reconciled	ACETAMINOPHEN	325	mg	QID	TRUE			DAP	5660	3.36667	2	low
CCF1MT066	reconciled	AMLODIPINE	5	mg	QD	FALSE			DAP	5.82	3.36667	42	mid
CCF1MT066	reconciled	CLOPIDOGREL	75	mg	QD	FALSE			DAP	1.79	3.36667	2.5	mid
CCF1MT066	reconciled	DULOXETINE	60	mg	QD	FALSE			DAP	45.2	3.36667	14	mid
CCF1MT066	reconciled	METOPROLOL	200	mg	QD	FALSE			DAP	51.9	3.36667	5	mid
CCF1MT066	reconciled	OMEPRAZOLE	40	mg	QD	FALSE			DAP	648	3.36667	1	mid
CCF1MT066	reconciled	OXYCODONE	5	mg	QID	TRUE			DAP	12.3	3.36667	3.5	mid
CCF1MT067	reconciled	CITALOPRAM	20	mg	Q4H	FALSE			DAP	55.1	24.1833	33	mid
CCF1MT067	reconciled	LORAZEPAM							DNP	0.14		14	low
CCF1MT067	reconciled	SIMVASTATIN	20	mg	QD	FALSE			PND			2.5	NA
CCF1MT068	reconciled	ACETAMINOPHEN	300	mg	other	TRUE			PND_PRN			2	NA
CCF1MT068	reconciled	AMLODIPINE	2.5	mg	QD	FALSE			DAP	0.81	3.71667	42	low
CCF1MT068	reconciled	DULOXETINE	20	mg	QD	FALSE			DAP	3.16	3.71667	14	low
CCF1MT069	reconciled	ACETAMINOPHEN	325	mg	QD	FALSE			DAP	9480	4	2	low
CCF1MT069	reconciled	SERTRALINE	50	mg	QD	FALSE			DAP	5.91		23	low
CCF1MT069	reconciled	SIMVASTATIN	20	mg	QD	FALSE			DAP	0.86	13	2.5	low
CCF1MT070	reconciled	ACETAMINOPHEN	325	mg	QD	TRUE			DAP	7540	5.96667	2	low
CCF1MT070	reconciled	DULOXETINE	20	mg	QD	FALSE			PND			14	NA
CCF1MT070	reconciled	HYDROCHLOROTHIAZIDE	25	mg	QD	FALSE			DAP	3.12	14.9667	11	low
CCF1MT070	reconciled	QUETIAPINE	50	mg	QD	FALSE			DAP	10.1	14.9667	7	low
CCF1MT071	reconciled	ALPRAZOLAM	1	mg	BID	TRUE			DAP	28.9	3.5	13.5	mid
CCF1MT071	reconciled	AMLODIPINE	5	mg	QD	FALSE			DAP	6.52	7.5	42	mid
CCF1MT071	reconciled	OXYMORPHONE	30	mg	BID	FALSE			PND				NA
CCF1MT072	reconciled	ATORVASTATIN	10	mg	QD	FALSE			PND			19.5	NA
CCF1MT072	reconciled	CITALOPRAM	20	mg	QD	FALSE			PND			33	NA
CCF1MT072	reconciled	WARFARIN	5	mg	QD	FALSE			PND			43.5	NA
CCF1MT073	reconciled	ACETAMINOPHEN							DNP	2900		2	low
CCF1MT073	reconciled	ATORVASTATIN	40	mg	QD	FALSE			DAP	0.72	16.3333	19.5	low
CCF1MT073	reconciled	CITALOPRAM	10	mg	QD	FALSE			DAP	72.3	16.3333	33	mid
CCF1MT073	reconciled	IBUPROFEN	400	mg	other	TRUE			PND_PRN			2	NA
CCF1MT074	reconciled	ACETAMINOPHEN							DNP	26		2	low
CCF1MT074	reconciled	AMLODIPINE							DNP	8.77		42	mid
CCF1MT074	reconciled	IBUPROFEN	400	mg	QD	TRUE			PND_PRN			2	NA
CCF1MT074	reconciled	SIMVASTATIN	20	mg	QD	FALSE			DAP	26.1	1.91667	2.5	high
CCF1MT074	reconciled	TRAZODONE	100	mg	QD	FALSE			DAP	813	12.4167	7.5	mid
CCF1MT075	reconciled	ACETAMINOPHEN	325	mg	other	TRUE			PND_PRN			2	NA
CCF1MT075	reconciled	ALPRAZOLAM	0.25	mg	TID	TRUE			DAP	4.54	11.4667	13.5	low
CCF1MT075	reconciled	AMLODIPINE	10	mg	QD	FALSE			DAP	17.4	2.46667	42	high
CCF1MT075	reconciled	CLOPIDOGREL	75	mg	QD	FALSE			DAP	1.28	2.46667	2.5	mid
CCF1MT075	reconciled	OMEPRAZOLE	20	mg	QD	FALSE			DAP	1420	2.46667	1	mid
CCF1MT075	reconciled	OXYCODONE	5	mg	other	TRUE			PND_PRN			3.5	NA
CCF1MT075	reconciled	PRAVASTATIN	20	mg	QD	FALSE			PND			2.9	NA
CCF1MT076	reconciled	ACETAMINOPHEN	500	mg	other	TRUE			DAP	10800	15.6667	2	mid
CCF1MT076	reconciled	CITALOPRAM	20	mg	QD	FALSE			DAP	77.8	15.6667	33	mid
CCF1MT076	reconciled	DILTIAZEM	240	mg	QD	FALSE			DAP	51	15.6667	4	mid
CCF1MT076	reconciled	HYDROCHLOROTHIAZIDE	25	mg	QD	FALSE			DAP	270	15.6667	11	mid
CCF1MT076	reconciled	PRAVASTATIN	20	mg	QD	FALSE			DAP	7.26	15.6667	2.9	high
CCF1MT077	reconciled	METOPROLOL	25	mg	BID	FALSE			DAP	44.9	3.15	5	mid
CCF1MT077	reconciled	OMEPRAZOLE	20	mg	BID	FALSE			DAP	27.6	3.15	1	low
CCF1MT077	reconciled	WARFARIN	5	mg	other	FALSE			DAP	712	11.15	43.5	low
CCF1MT078	reconciled	ACETAMINOPHEN	325	mg	QID	TRUE			DAP	11200	12.5833	2	mid
CCF1MT078	reconciled	ATORVASTATIN	40	mg	QD	FALSE			DAP	1	16.3333	19.5	mid
CCF1MT078	reconciled	CLONAZEPAM	1	mg	TID	TRUE			DAP	23.7	12.5833	40	mid
CCF1MT078	reconciled	OXYCODONE	10	mg	QID	TRUE			DAP	4.78	12.5833	3.5	low
CCF1MT079	reconciled	ACETAMINOPHEN	325	mg	QID	TRUE			PND_PRN			2	NA
CCF1MT079	reconciled	DULOXETINE							DNP	1.28		14	low
CCF1MT079	reconciled	HYDROCODONE	5	mg	QID	TRUE			PND_PRN			4	NA
CCF1MT079	reconciled	LORAZEPAM	1	mg	QID	FALSE			DAP	0.33	8.18333	14	low
CCF1MT079	reconciled	OMEPRAZOLE	40	mg	QD	FALSE			PND			1	NA
CCF1MT079	reconciled	OXYCODONE	10	mg	TID	FALSE			PND			3.5	NA
CCF1MT080	reconciled	HYDROCHLOROTHIAZIDE	25	mg	QD	FALSE			DAP	23.7	18.8833	11	low
CCF1MT080	reconciled	OMEPRAZOLE	20	mg	QD	FALSE			DAP	80.9	4.38333	1	mid
CCF1MT080	reconciled	PAROXETINE	30	mg	QD	FALSE			DAP	22.9	2.38333	28	low
CCF1MT081	reconciled	ACETAMINOPHEN	500	mg	QD	TRUE			DAP	2510	13.55	2	low
CCF1MT081	reconciled	AMLODIPINE	10	mg	QD	FALSE			DAP	3.77	3.55	42	mid
CCF1MT081	reconciled	OMEPRAZOLE	40	mg	QD	FALSE			DAP	qual		1	NA
CCF1MT081	reconciled	PRAVASTATIN	20	mg	QD	FALSE			PND			2.9	NA
CCF1MT081	reconciled	SERTRALINE	75	mg	QD	FALSE			DAP	3.23	3.55	23	low
CCF1MT082	reconciled	ACETAMINOPHEN							DNP	72.8		2	low
CCF1MT082	reconciled	ATORVASTATIN	40	mg	QD	FALSE			DAP	2.57	15.0833	19.5	mid
CCF1MT082	reconciled	CITALOPRAM							DNP	15.1		33	low
CCF1MT082	reconciled	CLOPIDOGREL	75	mg	QD	FALSE			DAP	0.05		2.5	low
CCF1MT082	reconciled	LORAZEPAM	1	mg	QD	FALSE			DAP	7.09	15.0833	14	low
CCF1MT083	reconciled	ATORVASTATIN	40	mg	QD	FALSE			DAP	1.66	17.3333	19.5	mid
CCF1MT083	reconciled	CITALOPRAM	20	mg	QD	FALSE			DAP	138	17.3333	33	high
CCF1MT083	reconciled	WARFARIN	5	mg	other	FALSE			DAP	612	17.3333	43.5	low
CCF1MT084	reconciled	AMLODIPINE	2.5	mg	QD	FALSE			PND			42	NA
CCF1MT084	reconciled	ATORVASTATIN	20	mg	QD	FALSE			DAP	1.4	10.6667	19.5	mid
CCF1MT084	reconciled	HYDROCHLOROTHIAZIDE	25	mg	QD	FALSE			DAP	4.33	3.66667	11	low
CCF1MT084	reconciled	QUETIAPINE	50	mg	QD	FALSE			DAP	28.1	10.6667	7	low
CCF1MT085	reconciled	ATORVASTATIN	20	mg	QD	FALSE			DAP	2.25	10.9833	19.5	mid
CCF1MT085	reconciled	HYDROCHLOROTHIAZIDE	25	mg	QD	FALSE			DAP	44	0.983333	11	mid
CCF1MT085	reconciled	PAROXETINE	20	mg	QD	FALSE			DAP	32	10.9833	28	mid
CCF1MT086	reconciled	METOPROLOL	25	mg	BID	FALSE			DAP	75.2	3.88333	5	mid
CCF1MT086	reconciled	OMEPRAZOLE							DNP	433		1	mid
CCF1MT086	reconciled	SERTRALINE	100	mg	QD	FALSE			DAP	34	22.8833	23	mid
CCF1MT087	reconciled	ACETAMINOPHEN							DNP	461		2	low
CCF1MT087	reconciled	CITALOPRAM	20	mg	QD	FALSE			DAP	90.6	3.45	33	mid
CCF1MT087	reconciled	HYDROCHLOROTHIAZIDE	25	mg	QD	FALSE			DAP	114	3.45	11	mid
CCF1MT087	reconciled	METOPROLOL	25	mg	BID	FALSE			DAP	36.1	3.45	5	mid
CCF1MT088	reconciled	ACETAMINOPHEN							DNP	72.5		2	low
CCF1MT088	reconciled	DILTIAZEM	240	mg	QD	FALSE			DAP	51.7	4.26667	4	mid
CCF1MT088	reconciled	LORAZEPAM	1	mg	QD	TRUE			DAP	4.73	14.5167	14	low
CCF1MT088	reconciled	METOPROLOL	50	mg	BID	FALSE			DAP	14.4	4.26667	5	low
CCF1MT088	reconciled	PRAVASTATIN	40	mg	QD	FALSE			PND			2.9	NA
CCF1MT089	reconciled	ATORVASTATIN	20	mg	QD	FALSE			DAP	1.05	14	19.5	mid
CCF1MT089	reconciled	HYDROCHLOROTHIAZIDE	12.5	mg	QD	FALSE			DAP	89.3	3	11	mid
CCF1MT089	reconciled	PAROXETINE	40	mg	QD	FALSE			DAP	237	14	28	high
CCF1MT090	reconciled	AMITRIPTYLINE	50	mg	QD	FALSE			DAP	142.7	12.5	19	mid
CCF1MT090	reconciled	OMEPRAZOLE	20	mg	QD	FALSE			DAP	qual		1	NA
CCF1MT090	reconciled	PAROXETINE							DNP	0.69		28	low
CCF1MT090	reconciled	SIMVASTATIN	40	mg	QD	FALSE			DAP	8	12.5	2.5	high
CCF1MT091	reconciled	ATORVASTATIN	40	mg	QD	FALSE			DAP	24.7	2.41667	19.5	high
CCF1MT091	reconciled	SERTRALINE	100	mg	QD	FALSE			DAP	17.8	2.41667	23	mid
CCF1MT092	reconciled	ALPRAZOLAM	0.25	mg	QD	TRUE			PND_PRN			13.5	NA
CCF1MT092	reconciled	CITALOPRAM							DNP	38.6		33	low
CCF1MT092	reconciled	HYDROCHLOROTHIAZIDE	12.5	mg	QD	FALSE			DAP	92.1	3.45	11	mid
CCF1MT092	reconciled	PRAVASTATIN	20	mg	QD	FALSE			PND			2.9	NA
CCF1MT093	reconciled	ACETAMINOPHEN	325	mg	other	FALSE			DAP	6450	6.16667	2	low
CCF1MT093	reconciled	HYDROCODONE	1	mg	other	FALSE			DAP	14.1	6.16667	4	mid
CCF1MT093	reconciled	METOPROLOL	100	mg	QD	FALSE			DAP	70.5	6.16667	5	mid
CCF1MT093	reconciled	OMEPRAZOLE	20	mg	QD	FALSE			DAP	qual		1	NA
CCF1MT093	reconciled	OXYCODONE							DNP	1.38		3.5	low
CCF1MT093	reconciled	TRAZODONE	50	mg	QD	FALSE			DAP	32.2	15.1667	7.5	low
CCF1MT094	reconciled	ACETAMINOPHEN	325	mg	TID	FALSE			DAP	21.8	2.9	2	low
CCF1MT094	reconciled	AMLODIPINE	5	mg	QD	FALSE			DAP	8.99	2.9	42	mid
CCF1MT094	reconciled	DULOXETINE	30	mg	QD	FALSE			DAP	106	2.9	14	mid
CCF1MT094	reconciled	HYDROCHLOROTHIAZIDE	25	mg	QD	FALSE			DAP	93.5	2.9	11	mid
CCF1MT094	reconciled	OMEPRAZOLE							DNP	1110		1	mid
CCF1MT094	reconciled	OXYCODONE	5	mg	TID	FALSE			PND			3.5	NA
CCF1MT095	reconciled	ACETAMINOPHEN	2000	mg	QD	FALSE			DAP	1290	24.9167	2	low
CCF1MT095	reconciled	PRAVASTATIN	20	mg	QD	FALSE			PND			2.9	NA
CCF1MT096	reconciled	HYDROCHLOROTHIAZIDE	25	mg	QD	FALSE			DAP	124	4.41667	11	mid
CCF1MT096	reconciled	OMEPRAZOLE	20	mg	QD	FALSE			DAP	55.3	4.41667	1	mid
CCF1MT096	reconciled	PAROXETINE							DNP	58.4		28	mid
CCF1MT096	reconciled	SERTRALINE	100	mg	QD	FALSE			PND			23	NA
CCF1MT097	reconciled	SIMVASTATIN	20	mg	QD	FALSE			DAP	0.28	9.58333	2.5	low
CCF1MT098	reconciled	ACETAMINOPHEN							DNP	3180		2	low
CCF1MT098	reconciled	HYDROCHLOROTHIAZIDE	25	mg	QD	FALSE			DAP	52.5	12.1167	11	mid
CCF1MT098	reconciled	IBUPROFEN		mg	other	TRUE			PND_PRN			2	NA
CCF1MT098	reconciled	NORTRIPTYLINE	75	mg	QD	FALSE			DAP	17	12.1167	30	low
CCF1MT099	reconciled	ACETAMINOPHEN							DNP	6330		2	low
CCF1MT099	reconciled	AMLODIPINE	10	mg	QD	FALSE			DAP	29.1	2.5	42	high
CCF1MT099	reconciled	CITALOPRAM	40	mg	QD	FALSE			DAP	361	13	33	high
CCF1MT099	reconciled	OMEPRAZOLE							DNP	54.6		1	mid
CCF1MT099	reconciled	PRAVASTATIN	80	mg	QD	FALSE			DAP	10.4	13	2.9	high
CCF1MT100	reconciled	ACETAMINOPHEN	325	mg	other	TRUE			PND_PRN			2	NA
CCF1MT100	reconciled	ATORVASTATIN	40	mg	QD	FALSE			DAP	2.13	16.3333	19.5	mid
CCF1MT100	reconciled	METOPROLOL	50	mg	BID	FALSE			DAP	60.1	3.33333	5	mid
CCF1MT100	reconciled	OXYCODONE	5	mg	other	TRUE			PND_PRN			3.5	NA
CCF1MT100	reconciled	TRAZODONE	150	mg	QD	FALSE			DAP	419	13.3333	7.5	low
CCF1MT101	reconciled	ACETAMINOPHEN	1000	mg	QD	TRUE			PND_PRN			2	NA
CCF1MT101	reconciled	CLONAZEPAM	0.5	mg	BID	FALSE			DAP	14.5	3.25	40	mid
CCF1MT101	reconciled	TRAZODONE	25	mg	QD	FALSE			PND			7.5	NA
CCF1MT102	reconciled	CLONAZEPAM	0.5	mg	other	FALSE			DAP	21.8	5.1	40	mid
CCF1MT102	reconciled	DULOXETINE	30	mg	other	FALSE			DAP	108	5.1	14	mid
CCF1MT102	reconciled	NORTRIPTYLINE	50	mg	QD	FALSE			DAP	136	16.1	30	mid
CCF1MT102	reconciled	SIMVASTATIN	20	mg	QD	FALSE			PND			2.5	NA
CCF1MT102	reconciled	TRAZODONE	100	mg	QD	FALSE			DAP	255	16.1	7.5	low
CCF1MT103	reconciled	ACETAMINOPHEN	325	mg	Q4H	TRUE			DAP	1410	18	2	low
CCF1MT103	reconciled	ATORVASTATIN	40	mg	QD	FALSE			DAP	22.9	4	19.5	high
CCF1MT103	reconciled	HYDROCHLOROTHIAZIDE	12.5	mg	QD	FALSE			DAP	145	4	11	mid
CCF1MT103	reconciled	OXYCODONE	5	mg	Q4H	TRUE			DAP	3.1	18	3.5	low
CCF1MT103	reconciled	PAROXETINE	10	mg	QD	FALSE			DAP	3.6	4	28	low
CCF1MT104	reconciled	OMEPRAZOLE	20	mg	QD	FALSE			PND			1	NA
CCF1MT104	reconciled	SERTRALINE	50	mg	QD	FALSE			PND			23	NA
CCF1MT104	reconciled	SIMVASTATIN	10	mg	QD	FALSE			PND			2.5	NA
CCF1MT105	reconciled	ATORVASTATIN	20	mg	QD	FALSE			DAP	2.1	15.5833	19.5	mid
CCF1MT105	reconciled	METOPROLOL	25	mg	QD	FALSE			DAP	11	15.5833	5	low
CCF1MT105	reconciled	OMEPRAZOLE	20	mg	QD	FALSE			DAP	618	3.58333	1	mid
CCF1MT106	reconciled	ATORVASTATIN	10	mg	QD	FALSE			DAP	0.76	10.8	19.5	low
CCF1MT106	reconciled	METOPROLOL	25	mg	QD	FALSE			DAP	4.6	2.8	5	low
CCF1MT106	reconciled	SERTRALINE	50	mg	QD	FALSE			DAP	7.32	10.8	23	low
CCF1MT107	reconciled	DULOXETINE	20	mg	QD	FALSE			PND			14	NA
CCF1MT107	reconciled	HYDROCHLOROTHIAZIDE	25	mg	QD	FALSE			PND			11	NA
CCF1MT107	reconciled	OMEPRAZOLE	20	mg	QD	FALSE			PND			1	NA
CCF1MT107	reconciled	PAROXETINE	10	mg	QD	FALSE			PND			28	NA
CCF1MT108	reconciled	CITALOPRAM	40	mg	QD	FALSE			DAP	181	26.0833	33	high
CCF1MT108	reconciled	SIMVASTATIN	40	mg	QD	FALSE			DAP	2.88	13.0833	2.5	mid
CCF1MT109	reconciled	ACETAMINOPHEN							DNP	28.3		2	low
CCF1MT109	reconciled	ATORVASTATIN	80	mg	QD	FALSE			DAP	0.76	25.6667	19.5	low
CCF1MT109	reconciled	HYDROCHLOROTHIAZIDE	25	mg	QD	FALSE			DAP	167	1.66667	11	mid
CCF1MT109	reconciled	IBUPROFEN	600	mg	QID	TRUE			DAP	6790	11.6667	2	low
CCF1MT109	reconciled	OMEPRAZOLE	20	mg	QD	FALSE			DAP	335	1.66667	1	mid
CCF1MT109	reconciled	TRAZODONE	50	mg	QD	FALSE			DAP	829	11.6667	7.5	mid
CCF1MT109	reconciled	VERAPAMIL	240	mg	QD	FALSE			DAP	61.5	25.6667	4	mid
CCF1MT110	reconciled	ALPRAZOLAM	0.5	mg	QD	TRUE			DAP	7.97	11.9167	13.5	mid
CCF1MT110	reconciled	ATORVASTATIN	80	mg	QD	FALSE			DAP	15.4	11.9167	19.5	high
CCF1MT110	reconciled	HYDROCHLOROTHIAZIDE	50	mg	QD	FALSE			DAP	433	2.66667	11	mid
CCF1MT110	reconciled	OMEPRAZOLE	20	mg	BID	FALSE			DAP	172	14.9167	1	mid
CCF1MT111	reconciled	ACETAMINOPHEN	325	mg	BID	TRUE			DAP	7460	3.41667	2	low
CCF1MT111	reconciled	AMITRIPTYLINE	50	mg	QD	FALSE			DAP	45.7	12.9167	19	low
CCF1MT111	reconciled	DULOXETINE	60	mg	QD	FALSE			DAP	29.5	15.9167	14	low
CCF1MT111	reconciled	HYDROCODONE	7.5	mg	BID	TRUE			DAP	26.6	3.41667	4	mid
CCF1MT111	reconciled	PRAVASTATIN	40	mg	QD	FALSE			DAP	23.9	15.9167	2.9	high
CCF1MT112	reconciled	ACETAMINOPHEN	1000	mg	other	FALSE			DAP	12700	3.16667	2	mid
CCF1MT113	reconciled	CITALOPRAM	10	mg	QD	FALSE			DAP	7.1	27.25	33	low
CCF1MT113	reconciled	HYDROCHLOROTHIAZIDE	25	mg	QD	FALSE			DAP	17.1	27.25	11	low
CCF1MT113	reconciled	OMEPRAZOLE	20	mg	QD	FALSE			PND			1	NA
CCF1MT114	reconciled	ACETAMINOPHEN							DNP	181		2	low
CCF1MT114	reconciled	CLONAZEPAM	0.5	mg	QD	TRUE			DAP	0.58	48.9167	40	low
CCF1MT114	reconciled	HYDROCHLOROTHIAZIDE	12.5	mg	QD	FALSE			DAP	229	2.41667	11	mid
CCF1MT114	reconciled	SERTRALINE	75	mg	QD	FALSE			DAP	17.5	13.4167	23	mid
CCF1MT115	reconciled	ATORVASTATIN	20	mg	QD	FALSE			DAP	0.22	16.4667	19.5	low
CCF1MT115	reconciled	FLUOXETINE	40	mg	QD	FALSE			DAP	52.6	2.96667	120	low
CCF1MT115	reconciled	HYDROCHLOROTHIAZIDE	25	mg	QD	FALSE			DAP	187	2.96667	11	mid
CCF1MT115	reconciled	HYDROMORPHONE							DNP	0.72		2.4	low
CCF1MT116	reconciled	SERTRALINE	25	mg	QD	FALSE			DAP	4.63	2	23	low
CCF1MT116	reconciled	SIMVASTATIN	40	mg	QD	FALSE			DAP	13.2	2	2.5	high
CCF1MT117	reconciled	CITALOPRAM	40	mg	QD	FALSE			DAP	156	13.1667	33	high
CCF1MT117	reconciled	LORAZEPAM	0.5	mg	QD	FALSE			DAP	13.6	13.1667	14	mid
CCF1MT117	reconciled	SIMVASTATIN	20	mg	QD	FALSE			DAP	0.81	13.1667	2.5	low
CCF1MT118	reconciled	ACETAMINOPHEN	325	mg	QID	TRUE			PND_PRN			2	NA
CCF1MT118	reconciled	FLUOXETINE	20	mg	QD	FALSE			DAP	20.01	14.5667	120	low
CCF1MT118	reconciled	HYDROCODONE	5	mg	QID	TRUE			PND_PRN			4	NA
CCF1MT118	reconciled	OMEPRAZOLE	40	mg	QD	FALSE			PND			1	NA
CCF1MT119	reconciled	FLUOXETINE	40	mg	QD	FALSE			DAP	265	14.5	120	mid
CCF1MT119	reconciled	IBUPROFEN	600	mg	BID	TRUE			PND_PRN			2	NA
CCF1MT119	reconciled	PRAVASTATIN	40	mg	QD	FALSE			PND			2.9	NA
CCF1MT120	reconciled	ACETAMINOPHEN	325	mg	Q4H	TRUE			PND_PRN			2	NA
CCF1MT120	reconciled	DIAZEPAM	10	mg	TID	TRUE			DAP	9.02	11.1333	36	low
CCF1MT120	reconciled	DULOXETINE	30	mg	BID	FALSE			PND			14	NA
CCF1MT120	reconciled	OXYCODONE	10	mg	QD	FALSE			PND			3.5	NA
CCF1MT121	reconciled	AMITRIPTYLINE	40	mg	QD	FALSE			DAP	46.9	9.25	19	low
CCF1MT121	reconciled	AMLODIPINE	10	mg	QD	FALSE			DAP	11.3	2	42	mid
CCF1MT122	reconciled	ATORVASTATIN							DNP	0.41		19.5	low
CCF1MT122	reconciled	PAROXETINE	20	mg	QD	FALSE			DAP	4.07	25.9167	28	low
CCF1MT123	reconciled	AMLODIPINE							DNP	4.66		42	mid
CCF1MT123	reconciled	ATORVASTATIN	10	mg	QD	FALSE			DAP	0.36	11	19.5	low
CCF1MT123	reconciled	METOPROLOL	25	mg	BID	FALSE			DAP	63.9	3	5	mid
CCF1MT123	reconciled	QUETIAPINE	200	mg	QD	FALSE			DAP	46.7	11	7	low
CCF1MT123	reconciled	TRAZODONE	100	mg	QD	FALSE			DAP	243	11	7.5	low
CCF1MT124	reconciled	CITALOPRAM	20	mg	QD	FALSE			DAP	58.4	3.83333	33	mid
CCF1MT124	reconciled	CLONAZEPAM	0.5	mg	BID	FALSE			DAP	9.84	3.83333	40	mid
CCF1MT124	reconciled	DILTIAZEM	180	mg	QD	FALSE			DAP	68	3.83333	4	mid
CCF1MT125	reconciled	ACETAMINOPHEN							DNP	47.8		2	low
CCF1MT125	reconciled	CLONAZEPAM	1	mg	QD	FALSE			DAP	14.1	1.8	40	mid
CCF1MT127	reconciled	ACETAMINOPHEN							DNP	6700		2	low
CCF1MT127	reconciled	ATORVASTATIN	40	mg	QD	FALSE			PND			19.5	NA
CCF1MT127	reconciled	OLANZAPINE	10	mg	other	TRUE			DAP	2.82	11.9167	45	low
CCF1MT127	reconciled	OXYCODONE	5	mg	Q4H	TRUE			PND_PRN			3.5	NA
CCF1MT128	reconciled	ACETAMINOPHEN	325	mg	QID	TRUE			DAP	6210	12	2	low
CCF1MT128	reconciled	CITALOPRAM	40	mg	QD	FALSE			PND			33	NA
CCF1MT128	reconciled	CLOPIDOGREL	75	mg	QD	FALSE			PND			2.5	NA
CCF1MT128	reconciled	DULOXETINE	20	mg	QD	FALSE			DAP	12.5	26	14	low
CCF1MT128	reconciled	LORAZEPAM	0.5	mg	BID	TRUE			DAP	3.59	12	14	low
CCF1MT128	reconciled	OXYCODONE	5	mg	QID	TRUE			DAP	18.4	12	3.5	mid
CCF1MT128	reconciled	SIMVASTATIN	40	mg	QD	FALSE			DAP	0.94	26	2.5	low
CCF1MT129	reconciled	ATORVASTATIN	20	mg	QD	FALSE			DAP	2.4	14.05	19.5	mid
CCF1MT129	reconciled	DILTIAZEM							DNP	53.2		4	mid
CCF1MT129	reconciled	DULOXETINE	30	mg	QD	FALSE			DAP	30.6	14.05	14	mid
CCF1MT129	reconciled	HYDROCHLOROTHIAZIDE	25	mg	QD	FALSE			DAP	73.6	25.05	11	mid
CCF1MT129	reconciled	WARFARIN	11.25	mg	other	FALSE			DAP	1290	24.05	43.5	mid
CCF1MT130	reconciled	DULOXETINE	60	mg	QD	FALSE			PND			14	NA
CCF1MT130	reconciled	TRAZODONE	60	mg	QD	FALSE			DAP	80.7	12.25	7.5	low
CCF1MT131	reconciled	AMLODIPINE	5	mg	QD	FALSE			DAP	5.22	3	42	mid
CCF1MT132	reconciled	ATORVASTATIN	40	mg	QD	FALSE			DAP	2.13	11.6167	19.5	mid
CCF1MT132	reconciled	CITALOPRAM							DNP	58.5		33	mid
CCF1MT132	reconciled	METOPROLOL	50	mg	QD	FALSE			DAP	11.4	25.6167	5	low
CCF1MT132	reconciled	OMEPRAZOLE	20	mg	BID	FALSE			DAP	142	17.6167	1	mid
CCF1MT132	reconciled	TRAZODONE	100	mg	QD	FALSE			DAP	681	11.6167	7.5	low
CCF1MT133	reconciled	ATORVASTATIN	5	mg	QD	FALSE			DAP	0.17	15.8333	19.5	low
CCF1MT133	reconciled	SERTRALINE	50	mg	QD	FALSE			DAP	10.5	19.8333	23	mid
CCF1MT134	reconciled	CITALOPRAM							DNP	29.8		33	low
CCF1MT134	reconciled	HYDROCHLOROTHIAZIDE	12.5	mg	QD	FALSE			DAP	28.7	25.5	11	low
CCF1MT134	reconciled	METOPROLOL	50	mg	BID	FALSE			DAP	21.5	13.5	5	low
CCF1MT134	reconciled	OMEPRAZOLE	40	mg	QD	FALSE			DAP	234	25.5	1	mid
CCF1MT135	reconciled	CITALOPRAM	20	mg	QD	FALSE			DAP	90.9	2.16667	33	mid
CCF1MT135	reconciled	METOPROLOL	12.5	mg	BID	FALSE			DAP	16.4	2.16667	5	low
CCF1MT135	reconciled	OMEPRAZOLE	20	mg	QD	FALSE			DAP	720	2.16667	1	mid
CCF1MT136	reconciled	AMLODIPINE	5	mg	QD	FALSE			DAP	10.2	2.66667	42	mid
CCF1MT136	reconciled	DULOXETINE	20	mg	QD	FALSE			DAP	10.6	2.66667	14	low
CCF1MT136	reconciled	HYDROCHLOROTHIAZIDE	50	mg	QD	FALSE			DAP	265	2.66667	11	mid
CCF1MT136	reconciled	TRAZODONE	75	mg	QD	FALSE			DAP	163	12.6667	7.5	low
CCF1MT137	reconciled	SIMVASTATIN	5	mg	QD	FALSE			PND			2.5	NA
CCF1MT137	reconciled	TRAZODONE	150	mg	QD	FALSE			DAP	396	13.4333	7.5	low
CCF1MT138	reconciled	AMLODIPINE	5	mg	QD	FALSE			DAP	10.2	2.41667	42	mid
CCF1MT138	reconciled	CITALOPRAM	10	mg	QD	FALSE			DAP	53	2.41667	33	mid
CCF1MT138	reconciled	METOPROLOL	25	mg	QD	FALSE			DAP	12.6	2.41667	5	low
CCF1MT139	reconciled	ATORVASTATIN	40	mg	QD	FALSE			DAP	1.95	15.75	19.5	mid
CCF1MT139	reconciled	SERTRALINE	50	mg	QD	FALSE			DAP	10.9	15.75	23	mid
CCF1MT140	reconciled	ACETAMINOPHEN							DNP	74.9		2	low
CCF1MT140	reconciled	AMLODIPINE	5	mg	QD	FALSE			DAP	4.51	26.6667	42	mid
CCF1MT140	reconciled	ATORVASTATIN	80	mg	QD	FALSE			DAP	0.64	26.6667	19.5	low
CCF1MT140	reconciled	CITALOPRAM	20	mg	QD	FALSE			DAP	50.5	26.6667	33	mid
CCF1MT140	reconciled	METOPROLOL	25	mg	QD	FALSE			DAP	1.8	26.6667	5	low
CCF1MT141	reconciled	ACETAMINOPHEN	500	mg	other	TRUE			DAP	148	19.1667	2	low
CCF1MT141	reconciled	HYDROCHLOROTHIAZIDE	25	mg	QD	FALSE			DAP	223	4.66667	11	mid
CCF1MT141	reconciled	LORAZEPAM	0.5	mg	QD	TRUE			DAP	3.62	13.6667	14	low
CCF1MT142	reconciled	ACETAMINOPHEN	500	mg	QD	TRUE			DAP	127	34.9167	2	low
CCF1MT142	reconciled	DULOXETINE	60	mg	QD	FALSE			DAP	47.3	3.16667	14	mid
CCF1MT143	reconciled	HYDROCHLOROTHIAZIDE	12.5	mg	QD	FALSE			DAP	3.93	25.1667	11	low
CCF1MT143	reconciled	LORAZEPAM	1	mg	QID	TRUE			DAP	14.8	11.1667	14	mid
CCF1MT144	reconciled	CLONAZEPAM	2	mg	QD	TRUE			DAP	9.26	10.7333	40	mid
CCF1MT144	reconciled	OMEPRAZOLE	20	mg	BID	FALSE			DAP	qual		1	NA
CCF1MT144	reconciled	QUETIAPINE	100	mg	QD	FALSE			DAP	35.6		7	low
CCF1MT145	reconciled	ACETAMINOPHEN	500	mg	other	TRUE			DAP	4250	10.5833	2	low
CCF1MT145	reconciled	AMLODIPINE	10	mg	BID	FALSE			DAP	29.5	3.58333	42	high
CCF1MT145	reconciled	CLOPIDOGREL	75	mg	QD	FALSE			DAP	0.74	3.58333	2.5	low
CCF1MT145	reconciled	METOPROLOL	12.5	mg	BID	FALSE			DAP	19.6	3.58333	5	low
CCF1MT145	reconciled	SERTRALINE	50	mg	QD	FALSE			DAP	11.4	10.5833	23	mid
CCF1MT145	reconciled	TRAZODONE	50	mg	QD	FALSE			DAP	173	10.5833	7.5	low
CCF1MT146	reconciled	AMLODIPINE	10	mg	QD	FALSE			DAP	9.77	35.1667	42	mid
CCF1MT146	reconciled	ATORVASTATIN	40	mg	QD	FALSE			PND			19.5	NA
CCF1MT146	reconciled	CLOPIDOGREL	75	mg	QD	FALSE			DAP	0.05	35.1667	2.5	low
CCF1MT146	reconciled	METOPROLOL	100	mg	QD	FALSE			DAP	2.16	35.1667	5	low
CCF1MT146	reconciled	OMEPRAZOLE	20	mg	QD	FALSE			PND			1	NA
CCF1MT146	reconciled	SERTRALINE	50	mg	QD	FALSE			DAP	18.9	35.1667	23	mid
CCF1MT146	reconciled	TRAZODONE	50	mg	QD	FALSE			DAP	166	35.1667	7.5	low
CCF1MT147	reconciled	IBUPROFEN	400	mg	other	TRUE			PND_PRN			2	NA
CCF1MT147	reconciled	LORAZEPAM	0.5	mg	BID	TRUE			DAP	1.64	4.75	14	low
CCF1MT147	reconciled	SERTRALINE	100	mg	QD	FALSE			DAP	65.4	15	23	mid
CCF1MT147	reconciled	SIMVASTATIN	20	mg	QD	FALSE			PND			2.5	NA
CCF1MT148	reconciled	DULOXETINE	60	mg	QD	FALSE			DAP	47.6	16.9167	14	mid
CCF1MT148	reconciled	OMEPRAZOLE	20	mg	QD	FALSE			DAP	qual		1	NA
CCF1MT148	reconciled	SERTRALINE							DNP	10.8		23	mid
CCF1MT148	reconciled	TRAZODONE	50	mg	QD	FALSE			DAP	101	16.9167	7.5	low
CCF1MT149	reconciled	ATORVASTATIN	40	mg	QD	FALSE			DAP	3.53	13.1667	19.5	mid
CCF1MT149	reconciled	CITALOPRAM	10	mg	QD	FALSE			DAP	2.84	1.91667	33	low
CCF1MT149	reconciled	HYDROCHLOROTHIAZIDE	12.5	mg	QD	FALSE			DAP	61.5	3.16667	11	mid
CCF1MT149	reconciled	METOPROLOL							DNP	19.9		5	low
CCF1MT149	reconciled	OXYMORPHONE							DNP	28.1			NA
CCF1MT149	reconciled	TEMAZEPAM	15	mg	other	TRUE			DAP	117	11.1667	9	mid
CCF1MT150	reconciled	ACETAMINOPHEN							DNP	26.5		2	low
CCF1MT150	reconciled	HYDROCHLOROTHIAZIDE	25	mg	QD	FALSE			DAP	3.56	24.0833	11	low
CCF1MT150	reconciled	IBUPROFEN							DNP	8690		2	low
CCF1MT150	reconciled	METOPROLOL	50	mg	QD	FALSE			DAP	qual		5	NA
CCF1MT150	reconciled	SERTRALINE	100	mg	QD	FALSE			DAP	4.4	24.0833	23	low
CCF1MT150	reconciled	SIMVASTATIN	40	mg	QD	FALSE			PND			2.5	NA
CCF1MT151	reconciled	ACETAMINOPHEN	325	mg	TID	TRUE			DAP	676	5.08333	2	low
CCF1MT151	reconciled	AMLODIPINE	10	mg	QD	FALSE			PND			42	NA
CCF1MT151	reconciled	DIAZEPAM							DNP	103.5		36	low
CCF1MT151	reconciled	LORAZEPAM	0.5	mg	BID	TRUE			PND_PRN			14	NA
CCF1MT151	reconciled	METOPROLOL	50	mg	QD	FALSE			PND			5	NA
CCF1MT151	reconciled	OXYCODONE	5	mg	TID	TRUE			DAP	qual		3.5	NA
CCF1MT151	reconciled	QUETIAPINE	300	mg	QD	FALSE			DAP	43	11.0833	7	low
CCF1MT151	reconciled	TRAZODONE	50	mg	QD	FALSE			DAP	351	11.0833	7.5	low
CCF1MT152	reconciled	ACETAMINOPHEN	500	mg	other	TRUE			DAP	2870	11	2	low
CCF1MT152	reconciled	AMLODIPINE	5	mg	QD	FALSE			DAP	1.21	22.5	42	low
CCF1MT152	reconciled	ATORVASTATIN	10	mg	QD	FALSE			DAP	0.24	11	19.5	low
CCF1MT152	reconciled	DULOXETINE	30	mg	QD	FALSE			DAP	14.5	731	14	low
CCF1MT152	reconciled	LORAZEPAM	1	mg	BID	TRUE			DAP	8.57	18.5	14	low
CCF1MT152	reconciled	METOPROLOL	25	mg	BID	FALSE			DAP	32.2	4.5	5	low
CCF1MT152	reconciled	OMEPRAZOLE	20	mg	QD	FALSE			DAP	qual		1	NA
CCF1MT152	reconciled	OXYCODONE							DNP	0.7		3.5	low
CCF1MT153	reconciled	PAROXETINE	20	mg	QD	FALSE			DAP	24.9	11.5	28	low
CCF2RS0004	residuals	CLOPIDOGREL	75	MG	QD	FALSE	ORAL	TABLET	PND			2.5	NA
CCF2RS0004	residuals	OMEPRAZOLE	40	MG	BID	FALSE	ORAL	CAPSULE	PND			1	NA
CCF2RS0004	residuals	HYDROCHLOROTHIAZIDE	25	MG	QD	FALSE	ORAL	TABLET	PND			11	NA
CCF2RS0004	residuals	IBUPROFEN	200	MG	QID	TRUE	ORAL	TABLET	PND_PRN			2	NA
CCF2RS0004	residuals	METOPROLOL	50	MG	QD	FALSE	ORAL	TABLET	PND			5	NA
CCF2RS0007	residuals	METOPROLOL	25	MG	QD	FALSE	ORAL	TABLET	PND			5	NA
CCF2RS0008	residuals	HYDROCHLOROTHIAZIDE	25	MG	QD	FALSE	ORAL	TABLET	PND			11	NA
CCF2RS0009	residuals	ACETAMINOPHEN	500	MG	TID	TRUE	ORAL	TABLET	PND_PRN			2	NA
CCF2RS0009	residuals	METOPROLOL	50	MG	BID	FALSE	ORAL	TABLET	PND			5	NA
CCF2RS0009	residuals	SIMVASTATIN	20	MG	QD	FALSE	ORAL	TABLET	PND			2.5	NA
CCF2RS0024	residuals	ACETAMINOPHEN	500	MG		FALSE	ORAL	TABLET	PND			2	NA
CCF2RS0024	residuals	AMLODIPINE	5	MG	QD	FALSE	ORAL	TABLET	DAP	4.21		42	mid
CCF2RS0024	residuals	ATORVASTATIN	20	MG		FALSE	ORAL	TABLET	DAP	5.42		19.5	mid
CCF2RS0029	residuals	AMLODIPINE	10	MG	QD	FALSE	ORAL	TABLET	DAP	6.58		42	mid
CCF2RS0029	residuals	METOPROLOL	25	MG	QD	FALSE	ORAL	TABLET	DAP	11.3		5	low
CCF2RS0029	residuals	TRAZODONE	50	MG	QD	FALSE	ORAL	TABLET	PND			7.5	NA
CCF2RS0031	residuals	ATORVASTATIN	20	MG	QD	FALSE	ORAL	TABLET	DAP	0.94		19.5	low
CCF2RS0031	residuals	HYDROCHLOROTHIAZIDE	25	MG		FALSE	ORAL	CAPSULE	DAP	27.4		2.5	low
CCF2RS0032	residuals	SIMVASTATIN							DNP	0.11		11	low
CCF2RS0033	residuals	ACETAMINOPHEN							DNP	50.9		2	low
CCF2RS0034	residuals	ATORVASTATIN	10	MG	QD	FALSE	ORAL	TABLET	PND			19.5	NA
CCF2RS0034	residuals	PRAVASTATIN							DNP	0.29		2.9	low
CCF2RS0035	residuals	ACETAMINOPHEN							DNP	10300		2	mid
CCF2RS0035	residuals	PRAVASTATIN	10	MG	QD	FALSE	ORAL	TABLET	PND			2.9	NA
CCF2RS0037	residuals	ACETAMINOPHEN							DNP	13800		2	mid
CCF2RS0037	residuals	AMLODIPINE	10	MG	QD	FALSE	ORAL	TABLET	DAP	10.6		42	mid
CCF2RS0037	residuals	ATORVASTATIN	40	MG	QD	FALSE	ORAL	TABLET	DAP	3.53		19.5	mid
CCF2RS0037	residuals	HYDROCHLOROTHIAZIDE	12.5	MG	QD	FALSE	ORAL	CAPSULE	DAP	21.3		11	low
CCF2RS0037	residuals	OMEPRAZOLE	20	MG	QD	FALSE	ORAL	CAPSULE	DAP	qual		1	NA
CCF2RS0038	residuals	ACETAMINOPHEN	325	MG		FALSE	ORAL	TABLET	DAP	8270		2	low
CCF2RS0038	residuals	ATORVASTATIN							DNP	2.19		19.5	mid
CCF2RS0038	residuals	DIHYDROCODEINE							DNP	0.76		3.5	low
CCF2RS0038	residuals	OXYCODONE	10	MG		FALSE	ORAL	TABLET	DAP	14.2		3.5	mid
CCF2RS0038	residuals	PRAVASTATIN							DNP	0.11		2.9	low
CCF2RS0040	residuals	ATORVASTATIN	20	MG	QD	FALSE	ORAL	TABLET	DAP	2.67		19.5	mid
CCF2RS0042	residuals	ACETAMINOPHEN	325	MG	TID	TRUE	ORAL	TABLET	PND_PRN			2	NA
CCF2RS0042	residuals	HYDROCODONE	5	MG	TID	TRUE	ORAL	TABLET	PND_PRN			4	NA
CCF2RS0043	residuals	ACETAMINOPHEN							DNP	47		2	low
CCF2RS0043	residuals	SIMVASTATIN	20	MG	QD	FALSE	ORAL	TABLET	DAP	0.15		2.5	low
CCF2RS0043	residuals	WARFARIN	5	MG		FALSE	ORAL	TABLET	DAP	966		43.5	low
CCF2RS0046	residuals	AMITRIPTYLINE	100	MG	QD	FALSE	ORAL	TABLET	DAP	23.86		19	low
CCF2RS0046	residuals	ATORVASTATIN	40	MG	QD	FALSE	ORAL	TABLET	PND			19.5	NA
CCF2RS0046	residuals	CLONAZEPAM	0.5	MG	QID	FALSE	ORAL	TABLET	DAP	22		40	mid
CCF2RS0046	residuals	IBUPROFEN							DNP	5030		2	low
CCF2RS0048	residuals	SIMVASTATIN							DNP	0.76		2.5	low
CCF2RS0049	residuals	PRAVASTATIN							DNP	0.12		2.9	low
CCF2RS0050	residuals	ACETAMINOPHEN	325	MG	QID	TRUE	ORAL	TABLET	DAP	8650		2	low
CCF2RS0050	residuals	AMLODIPINE	5	MG	QD	FALSE	ORAL	TABLET	DAP	2.66		42	low
CCF2RS0050	residuals	ATORVASTATIN	40	MG	QD	FALSE	ORAL	TABLET	DAP	3.87		19.5	mid
CCF2RS0050	residuals	OXYCODONE	5	MG	QID	TRUE	ORAL	TABLET	DAP	5.68		3.5	mid
CCF2RS0052	residuals	ACETAMINOPHEN							DNP	13700		2	mid
CCF2RS0052	residuals	CITALOPRAM	40	MG	QD	FALSE	ORAL	TABLET	DAP	115		33	high
CCF2RS0052	residuals	CLONAZEPAM	0.5	MG		FALSE	ORAL	TABLET	PND			40	NA
CCF2RS0052	residuals	DIHYDROCODEINE							DNP	0.61		3.5	low
CCF2RS0052	residuals	HYDROCHLOROTHIAZIDE	25	MG	QD	FALSE	ORAL	CAPSULE	DAP	79.7		11	mid
CCF2RS0052	residuals	OXYCODONE							DNP	13.2		3.5	mid
CCF2RS0054	residuals	AMLODIPINE	10	MG	QD	FALSE	ORAL	TABLET	DAP	17.7		42	high
CCF2RS0054	residuals	HYDROCHLOROTHIAZIDE	12.5	MG	BID	FALSE	ORAL	TABLET	DAP	87.3		11	mid
CCF2RS0054	residuals	METOPROLOL	50	MG	QD	FALSE	ORAL	TABLET	DAP	12.7		5	low
CCF2RS0054	residuals	PRAVASTATIN	80	MG	QD	FALSE	ORAL	TABLET	DAP	0.76		2.9	low
CCF2RS0057	residuals	ACETAMINOPHEN	325	MG	other	TRUE	ORAL	TABLET	PND_PRN			2	NA
CCF2RS0057	residuals	METOPROLOL	50	MG	QD	FALSE	ORAL	TABLET	DAP	9.92		5	low
CCF2RS0057	residuals	SIMVASTATIN	20	MG	QD	FALSE	ORAL	TABLET	DAP	2.32		2.5	low
CCF2RS0057	residuals	WARFARIN	5	MG	QD	FALSE	ORAL	TABLET	DAP	813		43.5	low
CCF2RS0058	residuals	ACETAMINOPHEN							DNP	89.7		2	low
CCF2RS0060	residuals	CLONAZEPAM							DNP	9.4		40	mid
CCF2RS0060	residuals	CITALOPRAM	20	MG	QD	FALSE	ORAL	TABLET	DAP	19.1		33	low
CCF2RS0060	residuals	SIMVASTATIN							DNP	0.1		2.5	low
CCF2RS0061	residuals	HYDROCHLOROTHIAZIDE	25	MG	QD	FALSE	ORAL	TABLET	DAP	56.4		11	mid
CCF2RS0062	residuals	IBUPROFEN	800	MG	TID	TRUE	ORAL	TABLET	DAP	6070		2	low
CCF2RS0062	residuals	OMEPRAZOLE	40	MG	QD	FALSE	ORAL	CAPSULE	PND			1	NA
CCF2RS0063	residuals	CLONAZEPAM	2	MG	QD	FALSE	ORAL	TABLET	DAP	1.98		40	low
CCF2RS0063	residuals	DULOXETINE	30	MG	QD	FALSE	ORAL	CAPSULE	PND			14	NA
CCF2RS0065	residuals	ACETAMINOPHEN	300	MG	TID	TRUE	ORAL	TABLET	PND_PRN			2	NA
CCF2RS0065	residuals	IBUPROFEN	600	MG	QID	TRUE	ORAL	TABLET	PND_PRN			2	NA
CCF2RS0065	residuals	OXYMORPHONE							DNP	0.72			NA
CCF2RS0067	residuals	AMLODIPINE	10	MG	QD	FALSE	ORAL	TABLET	DAP	22.1		42	high
CCF2RS0067	residuals	ATORVASTATIN	40	MG	QD	FALSE	ORAL	TABLET	DAP	12.6		19.5	high
CCF2RS0067	residuals	METOPROLOL	100	MG	QD	FALSE	ORAL	TABLET	DAP	5.97		5	low
CCF2RS0068	residuals	ALPRAZOLAM	0.5	MG	QD	TRUE	ORAL	TABLET	PND_PRN			13.5	NA
CCF2RS0069	residuals	DULOXETINE	30	MG	QD	FALSE	ORAL	CAPSULE	DAP	3.61		14	low
CCF2RS0069	residuals	SIMVASTATIN							DNP	0.11		2.5	low
CCF2RS0070	residuals	OMEPRAZOLE	20	MG	QD	FALSE	ORAL	TABLET	DAP	62.2		1	mid
CCF2RS0071	residuals	CITALOPRAM	40	MG	QD	FALSE	ORAL	TABLET	DAP	38.8		33	low
CCF2RS0072	residuals	HYDROCHLOROTHIAZIDE	12.5	MG	QD	FALSE	ORAL	TABLET	DAP	22.7		11	low
CCF2RS0073	residuals	ATORVASTATIN	40	MG	QD	FALSE	ORAL	TABLET	DAP	1.24		19.5	mid
CCF2RS0076	residuals	AMLODIPINE	2.5	MG	QD	FALSE	ORAL	TABLET	PND			42	NA
CCF2RS0076	residuals	CLONAZEPAM	0.5	MG	BID	TRUE	ORAL	TABLET	PND_PRN			40	NA
CCF2RS0076	residuals	OMEPRAZOLE	20	MG	BID	FALSE	ORAL	CAPSULE	PND			1	NA
CCF2RS0077	residuals	ACETAMINOPHEN							DNP	2920		2	low
CCF2RS0077	residuals	CITALOPRAM	20	MG	QD	FALSE	ORAL	TABLET	DAP	3.06		33	low
CCF2RS0078	residuals	ACETAMINOPHEN	500	MG		FALSE	ORAL	TABLET	DAP	3870		2	low
CCF2RS0078	residuals	HYDROCHLOROTHIAZIDE							DNP	268		11	mid
CCF2RS0078	residuals	HYDROCODONE	5	MG		FALSE	ORAL	TABLET	PND			4	NA
CCF2RS0078	residuals	METOPROLOL	50	MG	BID	FALSE	ORAL	TABLET	PND			5	NA
CCF2RS0080	residuals	ACETAMINOPHEN							DNP	635		2	low
CCF2RS0080	residuals	DIAZEPAM							DNP	22.24		36	low
CCF2RS0080	residuals	FLUOXETINE							DNP	15.91		120	low
CCF2RS0082	residuals	ALPRAZOLAM	0.25	MG	TID	TRUE	ORAL	TABLET	PND_PRN			13.5	NA
CCF2RS0083	residuals	ACETAMINOPHEN	300	MG	TID	TRUE	ORAL	TABLET	PND_PRN			2	NA
CCF2RS0083	residuals	AMLODIPINE	10	MG	QD	FALSE	ORAL	TABLET	PND			42	NA
CCF2RS0083	residuals	METOPROLOL	25	MG	BID	FALSE	ORAL	TABLET	DAP	qual		5	NA
CCF2RS0083	residuals	OMEPRAZOLE	20	MG	QD	FALSE	ORAL	CAPSULE	DAP	qual		1	NA
CCF2RS0083	residuals	PRAVASTATIN	40	MG	QD	FALSE	ORAL	TABLET	PND			2.9	NA
CCF2RS0083	residuals	SERTRALINE	50	MG	QD	FALSE	ORAL	TABLET	PND			23	NA
CCF2RS0084	residuals	CITALOPRAM	20	MG	QD	FALSE	ORAL	TABLET	DAP	70.9		33	mid
CCF2RS0085	residuals	ATORVASTATIN	10	MG	QD	FALSE	ORAL	TABLET	DAP	0.34		19.5	low
CCF2RS0086	residuals	LORAZEPAM	1	MG	QD	FALSE	ORAL	TABLET	DAP	6.69		14	low
CCF2RS0087	residuals	OMEPRAZOLE	20	MG	other	TRUE	ORAL	CAPSULE	PND_PRN			1	NA
CCF2RS0088	residuals	SERTRALINE							DNP	49.5		23	mid
CCF2RS0088	residuals	SIMVASTATIN							DNP	0.19		2.5	low
CCF2RS0090	residuals	ACETAMINOPHEN	250	MG		FALSE	ORAL	TABLET	PND			2	NA
CCF2RS0090	residuals	FLUOXETINE	20	MG	QD	FALSE	ORAL	CAPSULE	DAP	161.9		120	mid
CCF2RS0091	residuals	PRAVASTATIN	20	MG		FALSE	ORAL	TABLET	DAP	2.54		2.9	mid
CCF2RS0094	residuals	ALPRAZOLAM	0.25	MG	BID	TRUE	ORAL	TABLET	DAP	35.4		13.5	mid
CCF2RS0095	residuals	SIMVASTATIN							DNP	0.35		2.5	low
CCF2RS0096	residuals	LORAZEPAM							DNP	6.08		14	low
CCF2RS0097	residuals	ACETAMINOPHEN							DNP	118		2	low
CCF2RS0097	residuals	AMLODIPINE	5	MG	QD	FALSE	ORAL	TABLET	DAP	6.28		42	mid
CCF2RS0097	residuals	IBUPROFEN	200	MG	QID	TRUE	ORAL	TABLET	DAP	67800		2	high
CCF2RS0097	residuals	METOPROLOL	50	MG	BID	FALSE	ORAL	TABLET	DAP	71.8		5	mid
CCF2RS0097	residuals	PRAVASTATIN	20	MG	QD	FALSE	ORAL	TABLET	DAP	0.42		2.9	low
CCF2RS0097	residuals	WARFARIN	1	MG	QD	FALSE	ORAL	TABLET	DAP	799		43.5	low
CCF2RS0098	residuals	ACETAMINOPHEN							DNP	3860		2	low
CCF2RS0100	residuals	DILTIAZEM	180	MG	QD	FALSE	ORAL	CAPSULE	DAP	81		4	mid
CCF2RS0101	residuals	FLUOXETINE	20	MG	QD	FALSE	ORAL	CAPSULE	DAP	149.6		120	mid
CCF2RS0101	residuals	PRAVASTATIN	20	MG	QD	FALSE	ORAL	TABLET	DAP	1.25		2.9	low
CCF2RS0101	residuals	SIMVASTATIN							DNP	0.15		2.5	low
CCF2RS0102	residuals	OMEPRAZOLE	20	MG	QD	FALSE	ORAL	CAPSULE	PND			1	NA
CCF2RS0103	residuals	METOPROLOL	25	MG	BID	FALSE	ORAL	TABLET	DAP	15.5		5	low
CCF2RS0103	residuals	TEMAZEPAM	15	MG	QD	TRUE	ORAL	CAPSULE	PND_PRN			9	NA
CCF2RS0104	residuals	ACETAMINOPHEN							DNP	8660		2	low
CCF2RS0107	residuals	ATORVASTATIN							DNP	0.72		19.5	low
CCF2RS0107	residuals	OMEPRAZOLE							DNP	46.8		1	low
CCF2RS0107	residuals	SERTRALINE							DNP	30.2		23	mid
CCF2RS0108	residuals	DILTIAZEM	240	MG	QD	FALSE	ORAL	CAPSULE	DAP	147		4	high
CCF2RS0108	residuals	PAROXETINE	30	MG	QD	FALSE	ORAL	TABLET	DAP	129		28	high
CCF2RS0109	residuals	ACETAMINOPHEN							DNP	20000		2	mid
CCF2RS0109	residuals	CLONAZEPAM	0.5	MG	TID	TRUE	ORAL	TABLET	DAP	8.03		40	mid
CCF2RS0109	residuals	DULOXETINE	60	MG	QD	FALSE	ORAL	CAPSULE	DAP	18		14	low
CCF2RS0109	residuals	OLANZAPINE							DNP	6.31		45	low
CCF2RS0109	residuals	OMEPRAZOLE	40	MG	QD	FALSE	ORAL	CAPSULE	DAP	92.2		1	mid
CCF2RS0109	residuals	OXYCODONE							DNP	9.54		3.5	mid
CCF2RS0109	residuals	SIMVASTATIN							DNP	0.3		2.5	low
CCF2RS0110	residuals	DILTIAZEM							DNP	45.6		4	mid
CCF2RS0110	residuals	METOPROLOL							DNP	225		5	mid
CCF2RS0110	residuals	SIMVASTATIN							DNP	1.62		2.5	low
CCF2RS0113	residuals	ACETAMINOPHEN	325	MG	QID	TRUE	ORAL	TABLET	DAP	17600		2	mid
CCF2RS0113	residuals	DILTIAZEM	120	MG	QD	FALSE	ORAL	CAPSULE	DAP	16.5		4	low
CCF2RS0113	residuals	CITALOPRAM	20	MG	QD	FALSE	ORAL	TABLET	DAP	90.1		33	mid
CCF2RS0113	residuals	HYDROCODONE	5	MG	QID	TRUE	ORAL	TABLET	DAP	22.7		4	mid
CCF2RS0113	residuals	LORAZEPAM	1	MG	QID	FALSE	ORAL	TABLET	DAP	44.3		14	high
CCF2RS0113	residuals	QUETIAPINE	300	MG	QD	FALSE	ORAL	TABLET	DAP	177		7	mid
CCF2RS0113	residuals	TRAZODONE							DNP	104		7.5	low
CCF2RS0114	residuals	HYDROCHLOROTHIAZIDE	6.25	MG	QD	FALSE	ORAL	TABLET	DAP	5.46		11	low
CCF2RS0116	residuals	IBUPROFEN	800	MG	QID	TRUE	ORAL	TABLET	PND_PRN			2	NA
CCF2RS0117	residuals	ACETAMINOPHEN							DNP	461		2	low
CCF2RS0117	residuals	ALPRAZOLAM							DNP	10.3		13.5	mid
CCF2RS0117	residuals	CITALOPRAM	10	MG	QD	FALSE	ORAL	TABLET	DAP	4.97		33	low
CCF2RS0118	residuals	AMITRIPTYLINE	25	MG	QD	FALSE	ORAL	TABLET	DAP	14.3		19	low
CCF2RS0119	residuals	CLONAZEPAM							DNP	0.57		40	low
CCF2RS0119	residuals	IBUPROFEN	200	MG	QID	TRUE	ORAL	TABLET	PND_PRN			2	NA
CCF2RS0120	residuals	ACETAMINOPHEN							DNP	1400		2	low
CCF2RS0120	residuals	VERAPAMIL							DNP	101		4	mid
CCF2RS0120	residuals	WARFARIN							DNP	495		43.5	low
CCF2RS0122	residuals	ACETAMINOPHEN	300	MG		FALSE	ORAL	TABLET	PND			2	NA
CCF2RS0122	residuals	DULOXETINE	30	MG	QD	FALSE	ORAL	CAPSULE	DAP	12.5		14	low
CCF2RS0122	residuals	HYDROCHLOROTHIAZIDE	25	MG	QD	FALSE	ORAL	TABLET	DAP	131		11	mid
CCF2RS0122	residuals	HYDROCODONE	5	MG		FALSE	ORAL	TABLET	PND			4	NA
CCF2RS0122	residuals	METOPROLOL							DNP	5.8		5	low
CCF2RS0123	residuals	ACETAMINOPHEN							DNP	497		2	low
CCF2RS0123	residuals	CITALOPRAM							DNP	26.7		33	low
CCF2RS0123	residuals	CLOPIDOGREL							DNP	0.11		2.5	low
CCF2RS0123	residuals	DILTIAZEM							DNP	9.53		4	low
CCF2RS0123	residuals	LORAZEPAM							DNP	1.16		14	low
CCF2RS0123	residuals	METOPROLOL							DNP	6.26		5	low
CCF2RS0123	residuals	OLANZAPINE							DNP	8.67		45	low
CCF2RS0123	residuals	SIMVASTATIN							DNP	3.51		2.5	mid
CCF2RS0124	residuals	METOPROLOL	25	MG	BID	FALSE	ORAL	TABLET	DAP	7.91		5	low
CCF2RS0124	residuals	SIMVASTATIN							DNP	0.2		2.5	low
CCF2RS0125	residuals	ACETAMINOPHEN							DNP	7290		2	low
CCF2RS0125	residuals	AMLODIPINE	10	MG	QD	FALSE	ORAL	TABLET	DAP	27.6		42	high
CCF2RS0125	residuals	HYDROCHLOROTHIAZIDE	12.5	MG	QD	FALSE	ORAL	TABLET	PND			11	NA
CCF2RS0125	residuals	TEMAZEPAM	15	MG	QD	TRUE	ORAL	CAPSULE	PND_PRN			9	NA
CCF2RS0126	residuals	ACETAMINOPHEN	325	MG	TID	TRUE	ORAL	TABLET	DAP	512		2	low
CCF2RS0126	residuals	DIAZEPAM	10	MG	QID	TRUE	ORAL	TABLET	DAP	1542.3		36	mid
CCF2RS0126	residuals	OMEPRAZOLE	10	MG	QD	FALSE	ORAL	CAPSULE	PND			1	NA
CCF2RS0126	residuals	OXYCODONE	7.5	MG	TID	TRUE	ORAL	TABLET	DAP	qual		3.5	NA
CCF2RS0126	residuals	TRAZODONE	100	MG	QD	FALSE	ORAL	TABLET	DAP	896		7.5	mid
CCF2RS0128	residuals	HYDROCHLOROTHIAZIDE							DNP	58.7		11	mid
CCF2RS0131	residuals	ACETAMINOPHEN							DNP	20000		2	mid
CCF2RS0131	residuals	HYDROCODONE							DNP	1.66		4	low
CCF2RS0131	residuals	IBUPROFEN							DNP	1610		2	low
CCF2RS0131	residuals	PRAVASTATIN	20	MG	QD	FALSE	ORAL	TABLET	DAP	0.67		2.9	low
CCF2RS0133	residuals	AMITRIPTYLINE	75	MG	QD	FALSE	ORAL	TABLET	DAP	89.3		19	mid
CCF2RS0133	residuals	AMLODIPINE	5	MG	QD	FALSE	ORAL	TABLET	DAP	3.81		42	mid
CCF2RS0133	residuals	ATORVASTATIN	40	MG	QD	FALSE	ORAL	TABLET	DAP	1.13		19.5	mid
CCF2RS0133	residuals	HYDROCHLOROTHIAZIDE	25	MG	QD	FALSE	ORAL	TABLET	DAP	38.8		11	low
CCF2RS0133	residuals	SIMVASTATIN							DNP	0.24		2.5	low
CCF2RS0134	residuals	FLUOXETINE	40	MG	BID	FALSE	ORAL	CAPSULE	DAP	709		120	high
CCF2RS0134	residuals	PRAVASTATIN	20	MG	QD	FALSE	ORAL	TABLET	PND			2.9	NA
CCF2RS0134	residuals	TRAZODONE	50	MG	QD	TRUE	ORAL	TABLET	DAP	1270		7.5	high
CCF2RS0135	residuals	ACETAMINOPHEN							DNP	2340		2	low
CCF2RS0135	residuals	CLONAZEPAM							DNP	0.61		40	low
CCF2RS0135	residuals	HYDROCODONE							DNP	3.15		4	low
CCF2RS0136	residuals	ACETAMINOPHEN	500	MG		FALSE	ORAL	TABLET	PND			2	NA
CCF2RS0136	residuals	FLUOXETINE	20	MG	QD	FALSE	ORAL	CAPSULE	DAP	220.8		120	mid
CCF2RS0136	residuals	OMEPRAZOLE	20	MG	QD	TRUE	ORAL	TABLET	PND_PRN			1	NA
CCF2RS0136	residuals	SIMVASTATIN							DNP	0.21		2.5	low
CCF2RS0137	residuals	ACETAMINOPHEN							DNP	7140		2	low
CCF2RS0137	residuals	PRAVASTATIN	10	MG	QD	FALSE	ORAL	TABLET	PND			2.9	NA
CCF2RS0138	residuals	ALPRAZOLAM	0.5	MG	TID	FALSE	ORAL	TABLET	DAP	14.4		13.5	mid
CCF2RS0139	residuals	ACETAMINOPHEN							DNP	8450		2	low
CCF2RS0139	residuals	DULOXETINE	30	MG		FALSE	ORAL	CAPSULE	PND			14	NA
CCF2RS0140	residuals	ACETAMINOPHEN	500	MG		FALSE	ORAL	TABLET	PND			2	NA
CCF2RS0140	residuals	ALPRAZOLAM							DNP	4.71		13.5	low
CCF2RS0141	residuals	ACETAMINOPHEN	325	MG	QID	TRUE	ORAL	TABLET	DAP	1520		2	low
CCF2RS0142	residuals	ACETAMINOPHEN							DNP	78.6		2	low
CCF2RS0145	residuals	AMITRIPTYLINE	10	MG	QD	FALSE	ORAL	TABLET	DAP	8.55		19	low
CCF2RS0145	residuals	CITALOPRAM	20	MG	QD	FALSE	ORAL	TABLET	DAP	24.3		33	low
CCF2RS0145	residuals	DILTIAZEM	90	MG	BID	FALSE	ORAL	TABLET	DAP	16.6		4	low
CCF2RS0145	residuals	HYDROCHLOROTHIAZIDE	12.5	MG	QD	FALSE	ORAL	CAPSULE	DAP	46.2		11	mid
CCF2RS0145	residuals	IBUPROFEN	800	MG	QID	TRUE	ORAL	TABLET	DAP	3340		2	low
CCF2RS0146	residuals	ALPRAZOLAM	0.25	MG	QD	TRUE	ORAL	TABLET	PND_PRN			13.5	NA
CCF2RS0146	residuals	ATORVASTATIN	40	MG	other	FALSE	ORAL	TABLET	PND			19.5	NA
CCF2RS0147	residuals	AMLODIPINE	10	MG	QD	FALSE	ORAL	TABLET	PND			42	NA
CCF2RS0147	residuals	ATORVASTATIN	40	MG	QD	FALSE	ORAL	TABLET	PND			19.5	NA
CCF2RS0149	residuals	ACETAMINOPHEN	250	MG	other	TRUE	ORAL	TABLET	PND_PRN			2	NA
CCF2RS0149	residuals	DULOXETINE	20	MG	QD	FALSE	ORAL	CAPSULE	PND			14	NA
CCF2RS0151	residuals	ACETAMINOPHEN	325	MG	QID	TRUE	ORAL	TABLET	PND_PRN			2	NA
CCF2RS0151	residuals	AMLODIPINE	10	MG	QD	FALSE	ORAL	TABLET	PND			42	NA
CCF2RS0151	residuals	HYDROCODONE	5	MG	QID	TRUE	ORAL	TABLET	DAP	qual		4	NA
CCF2RS0151	residuals	SIMVASTATIN	40	MG	QD	FALSE	ORAL	TABLET	PND			2.5	NA
CCF2RS0152	residuals	DULOXETINE	60	MG		FALSE	ORAL	CAPSULE	PND			14	NA
CCF2RS0154	residuals	ACETAMINOPHEN	325	MG	QID	TRUE	ORAL	TABLET	PND_PRN			2	NA
CCF2RS0156	residuals	IBUPROFEN	600	MG		FALSE	ORAL	TABLET	PND			2	NA
CCF2RS0157	residuals	ACETAMINOPHEN	325	MG	TID	TRUE	ORAL	TABLET	PND_PRN			2	NA
CCF2RS0157	residuals	CITALOPRAM	40	MG	QD	FALSE	ORAL	TABLET	PND			33	NA
CCF2RS0157	residuals	HYDROCODONE	5	MG	TID	TRUE	ORAL	TABLET	PND_PRN			4	NA
CCF2RS0157	residuals	LORAZEPAM	0.5	MG	QD	FALSE	ORAL	TABLET	PND			14	NA
CCF2RS0157	residuals	OMEPRAZOLE	20	MG	QD	FALSE	ORAL	CAPSULE	PND			1	NA
CCF2RS0158	residuals	HYDROCHLOROTHIAZIDE	12.5	MG	QD	FALSE	ORAL	TABLET	PND			11	NA
CCF2RS0159	residuals	AMLODIPINE	5	MG	QD	FALSE	ORAL	TABLET	PND			42	NA
CCF2RS0159	residuals	HYDROCHLOROTHIAZIDE	25	MG	QD	FALSE	ORAL	TABLET	PND			11	NA
CCF2RS0159	residuals	METOPROLOL	50	MG	QD	FALSE	ORAL	TABLET	PND			5	NA
CCF2RS0160	residuals	ACETAMINOPHEN	325	MG	TID	TRUE	ORAL	TABLET	PND_PRN			2	NA
CCF2RS0160	residuals	AMITRIPTYLINE	10	MG	QD	FALSE	ORAL	TABLET	PND			19	NA
CCF2RS0160	residuals	HYDROCODONE	5	MG	TID	TRUE	ORAL	TABLET	PND_PRN			4	NA
CCF2RS0161	residuals	ACETAMINOPHEN	325	MG	QID	TRUE	ORAL	TABLET	PND_PRN			2	NA
CCF2RS0161	residuals	ATORVASTATIN	20	MG	QD	FALSE	ORAL	TABLET	PND			19.5	NA
CCF2RS0161	residuals	HYDROCHLOROTHIAZIDE	25	MG	QD	FALSE	ORAL	TABLET	PND			11	NA
CCF2RS0161	residuals	HYDROCODONE	5	MG	QID	TRUE	ORAL	TABLET	PND_PRN			4	NA
CCF2RS0163	residuals	SIMVASTATIN	20	MG	QD	FALSE	ORAL	TABLET	PND			2.5	NA
CCF2RS0165	residuals	HYDROCHLOROTHIAZIDE	25	MG	QD	FALSE	ORAL	CAPSULE	PND			11	NA
CCF2RS0165	residuals	IBUPROFEN	800	MG	QID	TRUE	ORAL	TABLET	PND_PRN			2	NA
CCF2RS0165	residuals	OMEPRAZOLE	40	MG	QD	FALSE	ORAL	CAPSULE	PND			1	NA
CCF2RS0166	residuals	ACETAMINOPHEN	650	MG	QD	FALSE	ORAL	TABLET	PND			2	NA
CCF2RS0166	residuals	AMLODIPINE	10	MG	QD	FALSE	ORAL	TABLET	PND			42	NA
CCF2RS0166	residuals	HYDROCHLOROTHIAZIDE	25	MG	QD	FALSE	ORAL	TABLET	PND			11	NA
CCF2RS0166	residuals	OMEPRAZOLE	20	MG	QD	FALSE	ORAL	CAPSULE	PND			1	NA
CCF2RS0167	residuals	ACETAMINOPHEN	300	MG	TID	TRUE	ORAL	TABLET	PND_PRN			2	NA
CCF2RS0167	residuals	ALPRAZOLAM	1	MG	TID	TRUE	ORAL	TABLET	PND_PRN			13.5	NA
CCF2RS0168	residuals	OMEPRAZOLE	40	MG	QD	FALSE	ORAL	CAPSULE	PND			1	NA
CCF2RS0169	residuals	TRAZODONE	50	MG	QD	FALSE	ORAL	TABLET	PND			7.5	NA
CCF2RS0170	residuals	PAROXETINE	20	MG	QD	FALSE	ORAL	TABLET	PND			28	NA
CCF2RS0172	residuals	AMLODIPINE	2.5	MG	QD	FALSE	ORAL	TABLET	PND			42	NA
CCF2RS0173	residuals	ACETAMINOPHEN	325	MG	TID	TRUE	ORAL	TABLET	PND_PRN			2	NA
CCF2RS0173	residuals	DULOXETINE	60	MG	BID	FALSE	ORAL	CAPSULE	PND			14	NA
CCF2RS0173	residuals	HYDROCODONE	5	MG	TID	TRUE	ORAL	TABLET	DAP	qual		4	NA
CCF2RS0173	residuals	SERTRALINE	25	MG	QD	FALSE	ORAL	TABLET	PND			23	NA
CCF2RS0173	residuals	SIMVASTATIN	20	MG	QD	FALSE	ORAL	TABLET	PND			2.5	NA
CCF2RS0173	residuals	VERAPAMIL	240	MG	QD	FALSE	ORAL	TABLET	PND			4	NA
CCF2RS0174	residuals	LORAZEPAM	0.5	MG	BID	TRUE	ORAL	TABLET	PND_PRN			14	NA
CCF2RS0175	residuals	IBUPROFEN				FALSE	ORAL	TABLET	PND			2	NA
CCF2RS0176	residuals	CITALOPRAM	20	MG	QD	FALSE	ORAL	TABLET	PND			33	NA
CCF2RS0177	residuals	AMLODIPINE	2.5	MG	QD	FALSE	ORAL	TABLET	PND			42	NA
CCF2RS0177	residuals	ATORVASTATIN	10	MG	QD	FALSE	ORAL	TABLET	PND			19.5	NA
CCF2RS0177	residuals	WARFARIN	5	MG		FALSE	ORAL	TABLET	PND			43.5	NA
CCF2RS0178	residuals	METOPROLOL	25	MG	QD	FALSE	ORAL	TABLET	PND			5	NA
CCF2RS0179	residuals	AMLODIPINE	10	MG	QD	FALSE	ORAL	TABLET	PND			42	NA
CCF2RS0179	residuals	CLONAZEPAM	1	MG	QD	FALSE	ORAL	TABLET	PND			40	NA
CCF2RS0179	residuals	HYDROCHLOROTHIAZIDE	12.5	MG	QD	FALSE	ORAL	TABLET	PND			11	NA
CCF2RS0179	residuals	METOPROLOL	50	MG		FALSE	ORAL	TABLET	PND			5	NA
CCF2RS0179	residuals	TRAZODONE	50	MG	QD	FALSE	ORAL	TABLET	PND			7.5	NA
CCF2RS0179	residuals	WARFARIN	3	MG	QD	FALSE	ORAL	TABLET	PND			43.5	NA
CCF2RS0180	residuals	PRAVASTATIN	40	MG	QD	FALSE	ORAL	TABLET	PND			2.9	NA
CCF2RS0181	residuals	SIMVASTATIN	20	MG	QD	FALSE	ORAL	TABLET	PND			2.5	NA
CCF2RS0182	residuals	ATORVASTATIN	20	MG	QD	FALSE	ORAL	TABLET	PND			19.5	NA
CCF2RS0184	residuals	AMLODIPINE	5	MG	QD	FALSE	ORAL	TABLET	PND			42	NA
CCF2RS0184	residuals	OMEPRAZOLE	20	MG	QD	FALSE	ORAL	CAPSULE	PND			1	NA
CCF2RS0186	residuals	HYDROCHLOROTHIAZIDE	12.5	MG	QD	FALSE	ORAL	TABLET	PND			11	NA
CCF2RS0186	residuals	OMEPRAZOLE	40	MG	QD	FALSE	ORAL	CAPSULE	PND			1	NA
CCF2RS0187	residuals	AMLODIPINE	5	MG	QD	FALSE	ORAL	TABLET	PND			42	NA
CCF2RS0187	residuals	METOPROLOL	50	MG	QD	FALSE	ORAL	TABLET	PND			5	NA
CCF2RS0187	residuals	PRAVASTATIN	20	MG	QD	FALSE	ORAL	TABLET	PND			2.9	NA
CCF2RS0188	residuals	ALPRAZOLAM	0.25	MG		FALSE	ORAL	TABLET	PND			13.5	NA
CCF2RS0188	residuals	PAROXETINE	30	MG	QD	FALSE	ORAL	TABLET	PND			28	NA
CCF2RS0189	residuals	ACETAMINOPHEN	325	MG	BID	FALSE	ORAL	TABLET	PND			2	NA
CCF2RS0189	residuals	ATORVASTATIN	10	MG	QD	FALSE	ORAL	TABLET	PND			19.5	NA
CCF2RS0189	residuals	OMEPRAZOLE	40	MG	QD	FALSE	ORAL	CAPSULE	PND			1	NA
CCF2RS0189	residuals	HYDROCODONE	5	MG	BID	FALSE	ORAL	TABLET	PND			4	NA
CCF2RS0191	residuals	OMEPRAZOLE	20	MG	BID	FALSE	ORAL	CAPSULE	PND			1	NA
CCF2RS0192	residuals	ACETAMINOPHEN	325	MG	BID	TRUE	ORAL	TABLET	PND_PRN			2	NA
CCF2RS0192	residuals	AMITRIPTYLINE	25	MG	QD	FALSE	ORAL	TABLET	PND			19	NA
CCF2RS0192	residuals	OXYCODONE	5	MG	BID	TRUE	ORAL	TABLET	PND_PRN			3.5	NA
CCF2RS0193	residuals	DULOXETINE	30	MG		FALSE	ORAL	CAPSULE	PND			14	NA
CCF2RS0193	residuals	METOPROLOL	200	MG	QD	FALSE	ORAL	TABLET	PND			5	NA
CCF2RS0193	residuals	OMEPRAZOLE	40	MG	BID	FALSE	ORAL	CAPSULE	PND			1	NA
CCF2RS0193	residuals	WARFARIN	5	MG		FALSE	ORAL	TABLET	PND			43.5	NA
CCF2RS0195	residuals	CLONAZEPAM	0.5	MG	TID	FALSE	ORAL	TABLET	PND			40	NA
CCF2RS0196	residuals	HYDROCHLOROTHIAZIDE	25	MG	BID	FALSE	ORAL	TABLET	PND			11	NA
CCF2RS0196	residuals	SIMVASTATIN	40	MG	QD	FALSE	ORAL	TABLET	PND			2.5	NA
CCF2RS0199	residuals	AMITRIPTYLINE	25	MG	QD	FALSE	ORAL	TABLET	PND			19	NA
CCF2RS0199	residuals	OMEPRAZOLE	40	MG	QD	FALSE	ORAL	CAPSULE	PND			1	NA
CCF2RS0200	residuals	AMLODIPINE	10	MG	QD	FALSE	ORAL	TABLET	PND			42	NA
CCF2RS0200	residuals	CLOPIDOGREL	75	MG	QD	FALSE	ORAL	TABLET	PND			2.5	NA
CCF2RS0200	residuals	PRAVASTATIN	20	MG	QD	FALSE	ORAL	TABLET	PND			2.9	NA
CCF2RS0201	residuals	DULOXETINE	30	MG	QD	FALSE	ORAL	CAPSULE	PND			14	NA
CCF2RS0201	residuals	FLUOXETINE	10	MG	QD	FALSE	ORAL	CAPSULE	PND			120	NA
CCF2RS0203	residuals	ALPRAZOLAM	0.5	MG	BID	TRUE	ORAL	TABLET	PND_PRN			13.5	NA
CCF2RS0203	residuals	ATORVASTATIN	40	MG	QD	FALSE	ORAL	TABLET	PND			19.5	NA
CCF2RS0203	residuals	SERTRALINE	50	MG	QD	FALSE	ORAL	TABLET	PND			23	NA
CCF2RS0203	residuals	TEMAZEPAM	15	MG	QD	TRUE	ORAL	CAPSULE	PND_PRN			9	NA
CCF2RS0203	residuals	TRAZODONE	50	MG	QD	FALSE	ORAL	TABLET	PND			7.5	NA
CCF2RS0204	residuals	ACETAMINOPHEN	325	MG	TID	TRUE	ORAL	TABLET	PND_PRN			2	NA
CCF2RS0204	residuals	DULOXETINE	60	MG	QD	FALSE	ORAL	CAPSULE	PND			14	NA
CCF2RS0204	residuals	HYDROCHLOROTHIAZIDE	25	MG	QD	FALSE	ORAL	TABLET	PND			11	NA
CCF2RS0204	residuals	LORAZEPAM	1	MG	QID	TRUE	ORAL	TABLET	PND_PRN			14	NA
CCF2RS0204	residuals	OXYCODONE	5	MG	TID	TRUE	ORAL	TABLET	PND_PRN			3.5	NA
CCF2RS0204	residuals	OXYMORPHONE	20	MG	BID	FALSE	ORAL	TABLET	PND				NA
CCF2RS0204	residuals	TRAZODONE	50	MG	QD	FALSE	ORAL	TABLET	PND			7.5	NA
CCF2RS0205	residuals	ACETAMINOPHEN	325	MG	TID	TRUE	ORAL	TABLET	PND_PRN			2	NA
CCF2RS0205	residuals	OXYCODONE	5	MG	TID	TRUE	ORAL	TABLET	PND_PRN			3.5	NA
CCF2RS0207	residuals	ACETAMINOPHEN	325	MG	TID	TRUE	ORAL	TABLET	PND_PRN			2	NA
CCF2RS0207	residuals	AMIODARONE	200	MG	QD	FALSE	ORAL	TABLET	DAP	413		75	low
CCF2RS0207	residuals	AMLODIPINE							DNP	1.29		42	low
CCF2RS0207	residuals	ATORVASTATIN	40	MG	QD	FALSE	ORAL	TABLET	DAP	11.4		19.5	high
CCF2RS0207	residuals	HYDROCODONE	5	MG	TID	TRUE	ORAL	TABLET	PND_PRN			4	NA
CCF2RS0207	residuals	METOPROLOL	50	MG	QD	FALSE	ORAL	TABLET	DAP	30.7		5	low
CCF2RS0207	residuals	WARFARIN	2.5	MG		FALSE	ORAL	TABLET	DAP	812		43.5	low
CCF2RS0208	residuals	OMEPRAZOLE	40	MG	QD	FALSE	ORAL	CAPSULE	DAP	qual		1	NA
CCF2RS0209	residuals	IBUPROFEN	600	MG	TID	TRUE	ORAL	TABLET	DAP	7090		2	low
CCF2RS0211	residuals	ACETAMINOPHEN	325	MG		FALSE	ORAL	TABLET	DAP	7710		2	low
CCF2RS0211	residuals	CLONAZEPAM	1	MG		FALSE	ORAL	TABLET	DAP	3.84		40	low
CCF2RS0211	residuals	DULOXETINE	90	MG		FALSE	ORAL	CAPSULE	DAP	40.2		14	mid
CCF2RS0211	residuals	HYDROCODONE	5	MG		FALSE	ORAL	TABLET	DAP	7.6		4	low
CCF2RS0211	residuals	LORAZEPAM							DNP	1.76		14	low
CCF2RS0211	residuals	TRAZODONE	50	MG		FALSE	ORAL	TABLET	DAP	2000		7.5	high
CCF2RS0211	residuals	VERAPAMIL	120	MG		FALSE	ORAL	TABLET	DAP	40.4		4	mid
CCF2RS0213	residuals	OMEPRAZOLE	40	MG	QD	FALSE	ORAL	CAPSULE	PND			1	NA
CCF2RS0213	residuals	LORAZEPAM							DNP	30.3		14	high
CCF2RS0214	residuals	CITALOPRAM	20	MG	QD	FALSE	ORAL	TABLET	DAP	13		33	low
CCF2RS0214	residuals	IBUPROFEN	600	MG	BID	TRUE	ORAL	TABLET	PND_PRN			2	NA
CCF2RS0214	residuals	TRAZODONE	100	MG	QD	FALSE	ORAL	TABLET	PND			7.5	NA
CCF2RS0215	residuals	IBUPROFEN	600	MG	QID	TRUE	ORAL	TABLET	PND_PRN			2	NA
CCF2RS0219	residuals	METOPROLOL	25	MG	BID	FALSE	ORAL	TABLET	DAP	2.61		5	low
CCF2RS0219	residuals	SIMVASTATIN	40	MG	QD	FALSE	ORAL	TABLET	DAP	0.62		2.5	low
CCF2RS0220	residuals	ACETAMINOPHEN	325	MG	TID	TRUE	ORAL	TABLET	DAP	19800		2	mid
CCF2RS0220	residuals	AMLODIPINE	10	MG	QD	FALSE	ORAL	TABLET	DAP	2.79		42	low
CCF2RS0220	residuals	METOPROLOL	12.5	MG	BID	FALSE	ORAL	TABLET	DAP	qual		5	NA
CCF2RS0220	residuals	OXYCODONE	5	MG	Q3H	TRUE	ORAL	TABLET	DAP	25		3.5	mid
CCF2RS0221	residuals	ACETAMINOPHEN	325	MG	TID	TRUE	ORAL	TABLET	DAP	3650		2	low
CCF2RS0221	residuals	CITALOPRAM	10	MG	QD	FALSE	ORAL	TABLET	DAP	13.2		33	low
CCF2RS0221	residuals	OXYCODONE	5	MG	TID	TRUE	ORAL	TABLET	PND_PRN			3.5	NA
CCF2RS0222	residuals	ACETAMINOPHEN							DNP	47.9		2	low
CCF2RS0222	residuals	ATORVASTATIN	40	MG	QD	FALSE	ORAL	TABLET	DAP	2.21		19.5	mid
CCF2RS0222	residuals	CLOPIDOGREL	75	MG	QD	FALSE	ORAL	TABLET	PND			2.5	NA
CCF2RS0222	residuals	CITALOPRAM	20	MG	QD	FALSE	ORAL	TABLET	DAP	9.85		33	low
CCF2RS0222	residuals	HYDROCHLOROTHIAZIDE	12.5	MG	QD	FALSE	ORAL	CAPSULE	DAP	92.4		11	mid
CCF2RS0223	residuals	CITALOPRAM	10	MG	QD	FALSE	ORAL	TABLET	PND			33	NA
CCF2RS0223	residuals	HYDROCHLOROTHIAZIDE	12.5	MG	QD	FALSE	ORAL	CAPSULE	DAP	24.9		11	low
CCF2RS0223	residuals	SIMVASTATIN	40	MG	QD	FALSE	ORAL	TABLET	DAP	1.87		2.5	low
CCF2RS0224	residuals	ATORVASTATIN							DNP	1.34		19.5	mid
CCF2RS0224	residuals	HYDROCHLOROTHIAZIDE	12.5	MG		FALSE	ORAL	CAPSULE	PND			11	NA
CCF2RS0238	residuals	CITALOPRAM	20	MG	QD	FALSE	ORAL	TABLET	PND			33	NA
CCF2RS0238	residuals	TRAZODONE	150	MG	QD	TRUE	ORAL	TABLET	PND_PRN			7.5	NA
CCF2RS0239	residuals	ACETAMINOPHEN							DNP	263		2	low
CCF2RS0239	residuals	AMLODIPINE	10	MG	QD	FALSE	ORAL	TABLET	DAP	13.5		42	mid
CCF2RS0239	residuals	NORTRIPTYLINE	25	MG		FALSE	ORAL	CAPSULE	DAP	44.4		30	low
CCF2RS0239	residuals	OMEPRAZOLE	20	MG	QD	FALSE	ORAL	CAPSULE	PND			1	NA
CCF2RS0239	residuals	WARFARIN	5	MG	QD	FALSE	ORAL	TABLET	DAP	967		43.5	low
CCF2RS0242	residuals	ACETAMINOPHEN	325	MG		FALSE	ORAL	TABLET	DAP	238		2	low
CCF2RS0242	residuals	CLONAZEPAM	0.5	MG		FALSE	ORAL	TABLET	DAP	28.6		40	mid
CCF2RS0242	residuals	LORAZEPAM	2	MG		FALSE	ORAL	TABLET	DAP	54.2		14	high
CCF2RS0242	residuals	OXYCODONE	5	MG		FALSE	ORAL	TABLET	DAP	31.9		3.5	mid
CCF2RS0242	residuals	PAROXETINE	20	MG		FALSE	ORAL	TABLET	DAP	61.6		28	mid
CCF2RS0245	residuals	ACETAMINOPHEN							DNP	1220		2	low
CCF2RS0245	residuals	AMLODIPINE	10	MG		FALSE	ORAL	TABLET	DAP	17.6		42	high
CCF2RS0245	residuals	CITALOPRAM	40	MG		FALSE	ORAL	TABLET	DAP	194		33	high
CCF2RS0245	residuals	HYDROCHLOROTHIAZIDE	25	MG		FALSE	ORAL	TABLET	DAP	79.2		11	mid
CCF2RS0245	residuals	HYDROCODONE							DNP	2.51		4	low
CCF2RS0245	residuals	LORAZEPAM	1	MG		FALSE	INJECTION	INJECTABLE	PND			14	NA
CCF2RS0245	residuals	OLANZAPINE	20	MG		FALSE	ORAL	TABLET	DAP	42.3		45	mid
CCF2RS0245	residuals	QUETIAPINE	200	MG		FALSE	ORAL	TABLET	PND			7	NA
CCF2RS0245	residuals	TRAZODONE	300	MG		FALSE	ORAL	TABLET	DAP	1030		7.5	high
CCF2RS0247	residuals	ACETAMINOPHEN	325	MG	TID	TRUE	ORAL	TABLET	DAP	9470		2	low
CCF2RS0247	residuals	HYDROCHLOROTHIAZIDE	25	MG	QD	FALSE	ORAL	TABLET	DAP	28.5		11	low
CCF2RS0247	residuals	OXYCODONE	7.5	MG	TID	TRUE	ORAL	TABLET	DAP	qual		3.5	NA
CCF2RS0247	residuals	PRAVASTATIN	40	MG	QD	FALSE	ORAL	TABLET	DAP	2.34		2.9	low
CCF2RS0248	residuals	HYDROCHLOROTHIAZIDE	25	MG	QD	FALSE	ORAL	CAPSULE	DAP	2.78		11	low
CCF2RS0248	residuals	OMEPRAZOLE	40	MG	QD	FALSE	ORAL	CAPSULE	DAP	qual		1	NA
CCF2RS0251	residuals	CITALOPRAM							DNP	9.82		33	low
CCF2RS0251	residuals	TRAZODONE							DNP	402		7.5	low
CCF2RS0254	residuals	FLUOXETINE							DNP	410		120	mid
CCF2RS0254	residuals	LORAZEPAM	1	MG	QID	TRUE	ORAL	TABLET	PND_PRN			14	NA
CCF2RS0254	residuals	OXYMORPHONE							DNP	1.01			NA
CCF2RS0256	residuals	ACETAMINOPHEN	300	MG	Q4H	TRUE	ORAL	TABLET	PND_PRN			2	NA
CCF2RS0256	residuals	AMLODIPINE	10	MG	QD	FALSE	ORAL	TABLET	DAP	10.8		42	mid
CCF2RS0256	residuals	ATORVASTATIN	40	MG	QD	FALSE	ORAL	TABLET	PND			19.5	NA
CCF2RS0256	residuals	CLOPIDOGREL	75	MG	QD	FALSE	ORAL	TABLET	DAP	0.38		2.5	low
CCF2RS0256	residuals	SIMVASTATIN							DNP	1.39		2.5	low
CCF2RS0259	residuals	ACETAMINOPHEN							DNP	19400		2	mid
CCF2RS0259	residuals	WARFARIN	5	MG		FALSE	ORAL	TABLET	DAP	668		43.5	low
CCF2RS0266	residuals	ACETAMINOPHEN	325	MG	QID	TRUE	ORAL	TABLET	PND_PRN			2	NA
CCF2RS0266	residuals	ALPRAZOLAM	0.25	MG	QD	TRUE	ORAL	TABLET	DAP	2.41		13.5	low
CCF2RS0266	residuals	CITALOPRAM	20	MG	QD	FALSE	ORAL	TABLET	DAP	21.8		33	low
CCF2RS0266	residuals	DULOXETINE	20	MG	QD	FALSE	ORAL	CAPSULE	DAP	8.27		14	low
CCF2RS0266	residuals	HYDROCODONE							DNP	1.03		4	low
CCF2RS0266	residuals	OMEPRAZOLE	40	MG	QD	FALSE	ORAL	CAPSULE	PND			1	NA
CCF2RS0266	residuals	OXYCODONE	7.5	MG	QID	TRUE	ORAL	TABLET	PND_PRN			3.5	NA
CCF2RS0269	residuals	CLONAZEPAM							DNP	1.82		40	low
CCF2RS0269	residuals	DIAZEPAM	5	MG	other	TRUE	RECTAL	SUPPOSITORY	PND_PRN			36	NA
CCF2RS0269	residuals	LORAZEPAM							DNP	2.94		14	low
CCF2RS0269	residuals	METOPROLOL							DNP	2.05		5	low
CCF2RS0271	residuals	ACETAMINOPHEN	325	MG		FALSE	ORAL	TABLET	PND			2	NA
CCF2RS0271	residuals	DILTIAZEM	180	MG	QD	FALSE	ORAL	CAPSULE	PND			4	NA
CCF2RS0271	residuals	HYDROCHLOROTHIAZIDE	25	MG	QD	FALSE	ORAL	TABLET	PND			11	NA
CCF2RS0271	residuals	HYDROCODONE	5	MG		FALSE	ORAL	TABLET	DAP	1.98		4	low
CCF2RS0271	residuals	METOPROLOL							DNP	2.06		5	low
CCF2RS0271	residuals	SIMVASTATIN	40	MG	QD	FALSE	ORAL	TABLET	DAP	0.75		2.5	low
CCF2RS0272	residuals	ATORVASTATIN	20	MG	QD	FALSE	ORAL	TABLET	DAP	1.97		19.5	mid
CCF2RS0273	residuals	ACETAMINOPHEN							DNP	7360		2	low
CCF2RS0273	residuals	AMLODIPINE	2.5	MG	QD	FALSE	ORAL	TABLET	DAP	2.51		42	low
CCF2RS0273	residuals	HYDROCHLOROTHIAZIDE	25	MG	QD	FALSE	ORAL	TABLET	DAP	122		11	mid
CCF2RS0273	residuals	SERTRALINE	100	MG	QD	FALSE	ORAL	TABLET	DAP	12.2		23	mid
CCF2RS0273	residuals	SIMVASTATIN	20	MG	QD	FALSE	ORAL	TABLET	DAP	0.46		2.5	low
CCF2RS0274	residuals	AMLODIPINE	5	MG	QD	FALSE	ORAL	TABLET	DAP	3.43		42	mid
CCF2RS0274	residuals	ATORVASTATIN	80	MG	QD	FALSE	ORAL	TABLET	DAP	4.02		19.5	mid
CCF2RS0274	residuals	HYDROCHLOROTHIAZIDE	25	MG	QD	FALSE	ORAL	TABLET	DAP	118		11	mid
CCF2RS0274	residuals	OMEPRAZOLE	20	MG	QD	FALSE	ORAL	CAPSULE	DAP	499		1	mid
CCF2RS0279	residuals	AMLODIPINE	5	MG	QD	FALSE	ORAL	TABLET	DAP	9.24		42	mid
CCF2RS0279	residuals	METOPROLOL	25	MG	BID	FALSE	ORAL	TABLET	DAP	135		5	mid
CCF2RS0279	residuals	OMEPRAZOLE							DNP	1240		1	mid
CCF2RS0279	residuals	SIMVASTATIN	20	MG	QD	FALSE	ORAL	TABLET	DAP	7.94		2.5	high
CCF2RS0282	residuals	SERTRALINE	50	MG	QD	FALSE	ORAL	TABLET	DAP	4.53		23	low
CCF2RS0284	residuals	AMLODIPINE	10	MG	QD	FALSE	ORAL	TABLET	DAP	6.16		42	mid
CCF2RS0285	residuals	ACETAMINOPHEN	325	MG		FALSE	ORAL	TABLET	PND			2	NA
CCF2RS0286	residuals	ACETAMINOPHEN							DNP	7190		2	low
CCF2RS0286	residuals	ATORVASTATIN	20	MG	QD	FALSE	ORAL	TABLET	DAP	1.55		19.5	mid
CCF2RS0286	residuals	CLOPIDOGREL							DNP	1.61		2.5	mid
CCF2RS0286	residuals	METOPROLOL							DNP	18		5	low
CCF2RS0288	residuals	ALPRAZOLAM	0.25	MG	QD	TRUE	ORAL	TABLET	PND_PRN			13.5	NA
CCF2RS0288	residuals	METOPROLOL	50	MG	BID	FALSE	ORAL	TABLET	DAP	27.9		5	low
CCF2RS0288	residuals	SIMVASTATIN	20	MG	QD	FALSE	ORAL	TABLET	PND			2.5	NA
CCF2RS0289	residuals	AMLODIPINE	5	MG	QD	FALSE	ORAL	TABLET	DAP	2.79		42	low
CCF2RS0290	residuals	OMEPRAZOLE	40	MG	QD	FALSE	ORAL	CAPSULE	PND			1	NA
CCF2RS0291	residuals	DIAZEPAM	5	MG	QD	TRUE	ORAL	TABLET	PND_PRN			36	NA
CCF2RS0291	residuals	FLUOXETINE	10	MG	QD	FALSE	ORAL	CAPSULE	DAP	215.3		120	mid
CCF2RS0291	residuals	OXYCODONE	30	MG	other	TRUE	ORAL	TABLET	DAP	2.13		3.5	low
CCF2RS0292	residuals	ACETAMINOPHEN	325	MG	QID	TRUE	ORAL	TABLET	PND_PRN			2	NA
CCF2RS0292	residuals	HYDROCODONE	5	MG	QID	TRUE	ORAL	TABLET	DAP	9.37		4	low
CCF2RS0292	residuals	OXYMORPHONE							DNP	2.17			NA
CCF2RS0294	residuals	LORAZEPAM	0.5	MG	QD	TRUE	ORAL	TABLET	PND_PRN			14	NA
CCF2RS0294	residuals	PRAVASTATIN	40	MG	QD	FALSE	ORAL	TABLET	PND			2.9	NA
CCF2RS0296	residuals	ACETAMINOPHEN	500	MG		FALSE	ORAL	CAPSULE	PND			2	NA
CCF2RS0296	residuals	AMLODIPINE	10	MG	QD	FALSE	ORAL	TABLET	DAP	6.31		42	mid
CCF2RS0297	residuals	ALPRAZOLAM	0.25	MG	BID	TRUE	ORAL	TABLET	PND_PRN			13.5	NA
CCF2RS0297	residuals	CITALOPRAM	20	MG	QD	FALSE	ORAL	TABLET	DAP	6.33		33	low
CCF2RS0297	residuals	OMEPRAZOLE	40	MG	QD	FALSE	ORAL	CAPSULE	DAP	qual		1	NA
CCF2RS0297	residuals	SIMVASTATIN	40	MG	QD	FALSE	ORAL	TABLET	PND			2.5	NA
CCF2RS0298	residuals	CLONAZEPAM							DNP	1.39		40	low
CCF2RS0299	residuals	ATORVASTATIN	40	MG	QD	FALSE	ORAL	TABLET	DAP	2.41		19.5	mid
CCF2RS0299	residuals	HYDROCHLOROTHIAZIDE	25	MG	QD	FALSE	ORAL	TABLET	DAP	21.9		11	low
CCF2RS0299	residuals	METOPROLOL	50	MG	BID	FALSE	ORAL	TABLET	DAP	9.21		5	low
CCF2RS0303	residuals	ACETAMINOPHEN	325	MG	QID	TRUE	ORAL	TABLET	PND_PRN			2	NA
CCF2RS0303	residuals	ATORVASTATIN	20	MG	QD	FALSE	ORAL	TABLET	DAP	6.1		19.5	mid
CCF2RS0303	residuals	METOPROLOL	25	MG	QD	FALSE	ORAL	TABLET	DAP	qual		5	NA
CCF2RS0303	residuals	OXYCODONE	5	MG	QID	TRUE	ORAL	TABLET	PND_PRN			3.5	NA
CCF2RS0303	residuals	WARFARIN	2	MG		FALSE	ORAL	TABLET	DAP	544		43.5	low
CCF2RS0304	residuals	ACETAMINOPHEN	500	MG	TID	TRUE	ORAL	CAPSULE	PND_PRN			2	NA
CCF2RS0304	residuals	ALPRAZOLAM	0.25	MG	TID	TRUE	ORAL	TABLET	DAP	2.46		13.5	low
CCF2RS0304	residuals	CITALOPRAM	40	MG	QD	FALSE	ORAL	TABLET	DAP	21.2		33	low
CCF2RS0304	residuals	HYDROCHLOROTHIAZIDE	12.5	MG	QD	FALSE	ORAL	TABLET	DAP	79.2		11	mid
CCF2RS0304	residuals	SIMVASTATIN	10	MG	QD	FALSE	ORAL	TABLET	PND			2.5	NA
CCF2RS0305	residuals	ACETAMINOPHEN							DNP	521		2	low
CCF2RS0305	residuals	CITALOPRAM	20	MG	QD	FALSE	ORAL	TABLET	DAP	6.06		33	low
CCF2RS0306	residuals	ACETAMINOPHEN							DNP	4810		2	low
CCF2RS0306	residuals	SIMVASTATIN	40	MG	QD	FALSE	ORAL	TABLET	PND			2.5	NA
CCF2RS0307	residuals	FLUOXETINE	20	MG	QD	FALSE	ORAL	CAPSULE	DAP	75.6		120	low
CCF2RS0307	residuals	OMEPRAZOLE	20	MG	other	FALSE	ORAL	TABLET	PND			1	NA
CCF2RS0307	residuals	OXYCODONE							DNP	2.78		3.5	low
CCF2RS0312	residuals	NORTRIPTYLINE	10	MG	QD	FALSE	ORAL	CAPSULE	DAP	80.3		30	mid
CCF2RS0312	residuals	SIMVASTATIN	20	MG	QD	FALSE	ORAL	TABLET	PND			2.5	NA
CCF2RS0313	residuals	IBUPROFEN							DNP	3220		2	low
CCF2RS0315	residuals	ACETAMINOPHEN	325	MG	BID	TRUE	ORAL	TABLET	DAP	3550		2	low
CCF2RS0315	residuals	HYDROCHLOROTHIAZIDE	25	MG	QD	FALSE	ORAL	TABLET	DAP	43.7		11	mid
CCF2RS0315	residuals	OXYCODONE	5	MG	TID	TRUE	ORAL	TABLET	PND_PRN			3.5	NA
CCF2RS0315	residuals	TRAZODONE	150	MG	QD	TRUE	ORAL	TABLET	DAP	177		7.5	low
CCF2RS0316	residuals	ACETAMINOPHEN	500	MG	QID	TRUE	ORAL	TABLET	PND_PRN			2	NA
CCF2RS0316	residuals	CLONAZEPAM	0.5	MG	TID	TRUE	ORAL	TABLET	DAP	17.8		40	mid
CCF2RS0316	residuals	HYDROCHLOROTHIAZIDE	12.5	MG	QD	FALSE	ORAL	TABLET	DAP	93.5		11	mid
CCF2RS0316	residuals	IBUPROFEN	600	MG	TID	TRUE	ORAL	TABLET	PND_PRN			2	NA
CCF2RS0316	residuals	OMEPRAZOLE	10	MG	QD	FALSE	ORAL	CAPSULE	PND			1	NA
CCF2RS0317	residuals	PRAVASTATIN	20	MG	QD	FALSE	ORAL	TABLET	DAP	2.94		2.9	mid
CCF2RS0318	residuals	ACETAMINOPHEN							DNP	249		2	low
CCF2RS0318	residuals	HYDROCHLOROTHIAZIDE	12.5	MG		FALSE	ORAL	CAPSULE	DAP	96.7		11	mid
CCF2RS0318	residuals	OMEPRAZOLE	20	MG	other	TRUE	ORAL	CAPSULE	PND_PRN			1	NA
CCF2RS0319	residuals	IBUPROFEN							DNP	4550		2	low
CCF2RS0321	residuals	HYDROCHLOROTHIAZIDE	50	MG	QD	FALSE	ORAL	TABLET	DAP	446		11	mid
CCF2RS0321	residuals	LORAZEPAM	0.5	MG	QD	TRUE	ORAL	TABLET	PND_PRN			14	NA
CCF2RS0321	residuals	VERAPAMIL	360	MG	QD	FALSE	ORAL	CAPSULE	DAP	76.3		4	mid
CCF2RS0323	residuals	ACETAMINOPHEN							DNP	3130		2	low
CCF2RS0323	residuals	ALPRAZOLAM							DNP	3.64		13.5	low
CCF2RS0323	residuals	HYDROCHLOROTHIAZIDE	25	MG	QD	FALSE	ORAL	TABLET	DAP	64.8		11	mid
CCF2RS0323	residuals	OMEPRAZOLE	20	MG	BID	FALSE	ORAL	CAPSULE	DAP	145		1	mid
CCF2RS0323	residuals	OXYCODONE							DNP	2.1		3.5	low
CCF2RS0324	residuals	IBUPROFEN	600	MG	BID	FALSE	ORAL	TABLET	PND			2	NA
CCF2RS0324	residuals	SERTRALINE	50	MG	QD	FALSE	ORAL	TABLET	DAP	5.42		23	low
CCF2RS0325	residuals	IBUPROFEN							DNP	2890		2	low
CCF2RS0327	residuals	ACETAMINOPHEN							DNP	20000		2	mid
CCF2RS0327	residuals	ATORVASTATIN	10	MG	QD	FALSE	ORAL	TABLET	PND			19.5	NA
CCF2RS0327	residuals	LORAZEPAM	1	MG	TID	TRUE	ORAL	TABLET	DAP	1.73		14	low
CCF2RS0328	residuals	ACETAMINOPHEN	325	MG	QID	TRUE	ORAL	TABLET	DAP	13600		2	mid
CCF2RS0328	residuals	ATORVASTATIN	10	MG	QD	FALSE	ORAL	TABLET	DAP	1.41		19.5	mid
CCF2RS0328	residuals	DIAZEPAM	10	MG	QD	TRUE	ORAL	TABLET	DAP	218.77		36	mid
CCF2RS0328	residuals	OMEPRAZOLE	40	MG	QD	FALSE	ORAL	CAPSULE	PND			1	NA
CCF2RS0328	residuals	OXYCODONE	7.5	MG	QID	TRUE	ORAL	TABLET	DAP	16.2		3.5	mid
CCF2RS0329	residuals	CITALOPRAM	40	MG	QD	FALSE	ORAL	TABLET	DAP	47.6		33	low
CCF2RS0329	residuals	SIMVASTATIN	40	MG	QD	FALSE	ORAL	TABLET	PND			2.5	NA
CCF2RS0330	residuals	ACETAMINOPHEN	325	MG	TID	TRUE	ORAL	TABLET	PND_PRN			2	NA
CCF2RS0330	residuals	OMEPRAZOLE	20	MG	QD	FALSE	ORAL	CAPSULE	DAP	qual		1	NA
CCF2RS0333	residuals	ACETAMINOPHEN							DNP	37.7		2	low
CCF2RS0334	residuals	ACETAMINOPHEN							DNP	20000		2	mid
CCF2RS0334	residuals	ATORVASTATIN	10	MG	QD	FALSE	ORAL	TABLET	DAP	0.28		19.5	low
CCF2RS0334	residuals	CLOPIDOGREL	75	MG	QD	FALSE	ORAL	TABLET	DAP	0.09		2.5	low
CCF2RS0335	residuals	ACETAMINOPHEN							DNP	206		2	low
CCF2RS0335	residuals	OMEPRAZOLE	20	MG	QD	FALSE	ORAL	CAPSULE	DAP	14.3		1	low
CCF2RS0335	residuals	OXYMORPHONE							DNP	0.6			NA
CCF2RS0338	residuals	AMLODIPINE	10	MG	QD	FALSE	ORAL	TABLET	DAP	1.81		42	low
CCF2RS0338	residuals	ATORVASTATIN	80	MG	QD	FALSE	ORAL	TABLET	PND			19.5	NA
CCF2RS0338	residuals	CLONAZEPAM	0.5	MG	QD	TRUE	ORAL	TABLET	PND_PRN			40	NA
CCF2RS0338	residuals	CLOPIDOGREL	75	MG	QD	FALSE	ORAL	TABLET	PND			2.5	NA
CCF2RS0338	residuals	CITALOPRAM	20	MG	QD	FALSE	ORAL	TABLET	DAP	14.3		33	low
CCF2RS0338	residuals	OXYMORPHONE							DNP	2.53			NA
CCF2RS0339	residuals	ACETAMINOPHEN							DNP	3020		2	low
CCF2RS0339	residuals	AMLODIPINE	10	MG	QD	FALSE	ORAL	TABLET	DAP	12.9		42	mid
CCF2RS0340	residuals	ACETAMINOPHEN							DNP	9050		2	low
CCF2RS0340	residuals	CITALOPRAM							DNP	22.9		33	low
CCF2RS0341	residuals	ACETAMINOPHEN	325	MG		FALSE	ORAL	TABLET	DAP	13400		2	mid
CCF2RS0341	residuals	ALPRAZOLAM	0.5	MG	BID	TRUE	ORAL	TABLET	PND_PRN			13.5	NA
CCF2RS0341	residuals	AMLODIPINE	5	MG	QD	FALSE	ORAL	TABLET	DAP	9.14		42	mid
CCF2RS0341	residuals	CITALOPRAM	20	MG	QD	FALSE	ORAL	TABLET	DAP	34.2		33	low
CCF2RS0341	residuals	HYDROCHLOROTHIAZIDE	25	MG	QD	FALSE	ORAL	TABLET	DAP	391		11	mid
CCF2RS0342	residuals	ATORVASTATIN	20	MG	QD	FALSE	ORAL	TABLET	DAP	0.27		19.5	low
CCF2RS0342	residuals	SERTRALINE	50	MG	QD	FALSE	ORAL	TABLET	DAP	16.1		23	mid
CCF2RS0344	residuals	SIMVASTATIN	10	MG	QD	FALSE	ORAL	TABLET	PND			2.5	NA
CCF2RS0346	residuals	ACETAMINOPHEN							DNP	205		2	low
CCF2RS0346	residuals	HYDROCHLOROTHIAZIDE	25	MG		FALSE	ORAL	TABLET	DAP	54		11	mid
CCF2RS0346	residuals	SERTRALINE	25	MG	QD	FALSE	ORAL	TABLET	DAP	1.6		23	low
CCF2RS0346	residuals	VERAPAMIL							DNP	204		4	mid
CCF2RS0347	residuals	ACETAMINOPHEN							DNP	797		2	low
CCF2RS0347	residuals	OXYMORPHONE							DNP	1.66			NA
CCF2RS0347	residuals	SIMVASTATIN	20	MG	QD	FALSE	ORAL	TABLET	PND			2.5	NA
CCF2RS0348	residuals	IBUPROFEN							DNP	2570		2	low
CCF2RS0348	residuals	LORAZEPAM							DNP	2.32		14	low
CCF2RS0349	residuals	ACETAMINOPHEN	325	MG		FALSE	ORAL	TABLET	DAP	20000		2	mid
CCF2RS0349	residuals	CLOPIDOGREL	75	MG		FALSE	ORAL	TABLET	PND			2.5	NA
CCF2RS0349	residuals	OXYCODONE	5	MG		FALSE	ORAL	TABLET	DAP	11.8		3.5	mid
CCF2RS0349	residuals	PRAVASTATIN	20	MG		FALSE	ORAL	TABLET	DAP	3.96		2.9	mid
CCF2RS0352	residuals	ALPRAZOLAM	0.25	MG	QD	TRUE	ORAL	TABLET	DAP	3.05		13.5	low
CCF2RS0352	residuals	CITALOPRAM							DNP	50.6		33	mid
CCF2RS0352	residuals	DILTIAZEM	240	MG	QD	FALSE	ORAL	TABLET	DAP	44		4	mid
CCF2RS0352	residuals	HYDROCHLOROTHIAZIDE							DNP	76.8		11	mid
CCF2RS0354	residuals	CITALOPRAM							DNP	32.3		33	low
CCF2RS0354	residuals	DULOXETINE	60	MG	QD	FALSE	ORAL	CAPSULE	DAP	81.9		14	mid
CCF2RS0355	residuals	DULOXETINE	60	MG	QD	FALSE	ORAL	CAPSULE	DAP	31		14	mid
CCF2RS0355	residuals	HYDROMORPHONE	16	MG	BID	FALSE	ORAL	TABLET	DAP	6.7		2.4	low
CCF2RS0355	residuals	TRAZODONE	150	MG	QD	FALSE	ORAL	TABLET	DAP	124		7.5	low
CCF2RS0357	residuals	ATORVASTATIN	40	MG	QD	FALSE	ORAL	TABLET	PND			19.5	NA
CCF2RS0357	residuals	METOPROLOL	25	MG	QD	FALSE	ORAL	TABLET	PND			5	NA
CCF2RS0358	residuals	AMITRIPTYLINE	25	MG	QD	FALSE	ORAL	TABLET	DAP	63.4		19	low
CCF2RS0358	residuals	AMLODIPINE	10	MG	QD	FALSE	ORAL	TABLET	DAP	13.3		42	mid
CCF2RS0358	residuals	ATORVASTATIN	20	MG	QD	FALSE	ORAL	TABLET	DAP	5.29		19.5	mid
CCF2RS0358	residuals	OMEPRAZOLE	20	MG	QD	FALSE	ORAL	CAPSULE	DAP	39.9		1	low
CCF2RS0359	residuals	ACETAMINOPHEN							DNP	307		2	low
CCF2RS0363	residuals	ACETAMINOPHEN							DNP	45		2	low
CCF2RS0365	residuals	ACETAMINOPHEN							DNP	8260		2	low
CCF2RS0365	residuals	LORAZEPAM	1	MG	QD	FALSE	ORAL	TABLET	PND			14	NA
CCF2RS0365	residuals	METOPROLOL	50	MG	QD	FALSE	ORAL	TABLET	DAP	85.6		5	mid
CCF2RS0365	residuals	SIMVASTATIN	20	MG	QD	FALSE	ORAL	TABLET	DAP	qual		2.5	NA
CCF2RS0366	residuals	ATORVASTATIN	40	MG	QD	FALSE	ORAL	TABLET	DAP	18.2		19.5	high
CCF2RS0367	residuals	ACETAMINOPHEN							DNP	5060		2	low
CCF2RS0368	residuals	AMLODIPINE	5	MG	QD	FALSE	ORAL	TABLET	DAP	3.14		42	mid
CCF2RS0368	residuals	HYDROCHLOROTHIAZIDE	25	MG		FALSE	ORAL	TABLET	PND			11	NA
CCF2RS0368	residuals	IBUPROFEN							DNP	9610		2	low
CCF2RS0369	residuals	ACETAMINOPHEN							DNP	104		2	low
CCF2RS0369	residuals	SERTRALINE	50	MG	QD	FALSE	ORAL	TABLET	DAP	1.36		23	low
CCF2RS0370	residuals	ACETAMINOPHEN	500	MG	other	FALSE	ORAL	TABLET	DAP	948		2	low
CCF2RS0370	residuals	CITALOPRAM	40	MG	QD	FALSE	ORAL	TABLET	DAP	153		33	high
CCF2RS0370	residuals	OMEPRAZOLE	40	MG	QD	FALSE	ORAL	CAPSULE	DAP	qual		1	NA
CCF2RS0371	residuals	ALPRAZOLAM	0.5	MG	QD	TRUE	ORAL	TABLET	PND_PRN			13.5	NA
CCF2RS0371	residuals	FLUOXETINE	20	MG	QD	FALSE	ORAL	CAPSULE	DAP	557		120	high
CCF2RS0372	residuals	ACETAMINOPHEN							DNP	13400		2	mid
CCF2RS0372	residuals	AMITRIPTYLINE	50	MG		FALSE	ORAL	TABLET	DAP	24.87		19	low
CCF2RS0372	residuals	CITALOPRAM	10	MG	QD	FALSE	ORAL	TABLET	DAP	17.7		33	low
CCF2RS0372	residuals	OMEPRAZOLE							DNP	141		1	mid
CCF2RS0372	residuals	SIMVASTATIN	10	MG	QD	FALSE	ORAL	TABLET	PND			2.5	NA
CCF2RS0374	residuals	OXYMORPHONE							DNP	0.65			NA
CCF2RS0375	residuals	HYDROCHLOROTHIAZIDE	12.5	MG	QD	FALSE	ORAL	TABLET	DAP	283		11	mid
CCF2RS0375	residuals	METOPROLOL	50	MG	BID	FALSE	ORAL	TABLET	DAP	39.2		5	mid
CCF2RS0375	residuals	OMEPRAZOLE	20	MG	BID	FALSE	ORAL	CAPSULE	DAP	392		1	mid
CCF2RS0375	residuals	SIMVASTATIN	80	MG	QD	FALSE	ORAL	TABLET	DAP	3.09		2.5	mid
CCF2RS0376	residuals	CLOPIDOGREL	75	MG	QD	FALSE	ORAL	TABLET	PND			2.5	NA
CCF2RS0376	residuals	METOPROLOL	25	MG	QD	FALSE	ORAL	TABLET	DAP	1.33		5	low
CCF2RS0376	residuals	OXYMORPHONE							DNP	2.51			NA
CCF2RS0377	residuals	ACETAMINOPHEN							DNP	1700		2	low
CCF2RS0378	residuals	ATORVASTATIN	20	MG	QD	FALSE	ORAL	TABLET	DAP	10		19.5	high
CCF2RS0379	residuals	ACETAMINOPHEN							DNP	20000		2	mid
CCF2RS0379	residuals	METOPROLOL	25	MG		FALSE	ORAL	TABLET	PND			5	NA
CCF2RS0379	residuals	SIMVASTATIN							DNP	1.42		2.5	low
CCF2RS0379	residuals	TEMAZEPAM	15	MG	QD	TRUE	ORAL	CAPSULE	PND_PRN			9	NA
CCF2RS0381	residuals	METOPROLOL	25	MG	BID	FALSE	ORAL	TABLET	DAP	19.7		5	low
CCF2RS0381	residuals	SIMVASTATIN	40	MG	QD	FALSE	ORAL	TABLET	DAP	0.5		2.5	low
CCF2RS0382	residuals	ATORVASTATIN	20	MG		FALSE	ORAL	TABLET	DAP	0.79		19.5	low
CCF2RS0382	residuals	OMEPRAZOLE	40	MG	QD	FALSE	ORAL	CAPSULE	PND			1	NA
CCF2RS0383	residuals	ACETAMINOPHEN							DNP	3130		2	low
CCF2RS0385	residuals	HYDROCHLOROTHIAZIDE	25	MG	QD	FALSE	ORAL	TABLET	DAP	171		11	mid
CCF2RS0388	residuals	ALPRAZOLAM	0.5	MG	TID	FALSE	ORAL	TABLET	PND			13.5	NA
CCF2RS0388	residuals	OMEPRAZOLE	40	MG	QD	FALSE	ORAL	CAPSULE	PND			1	NA
CCF2RS0388	residuals	QUETIAPINE	100	MG	BID	FALSE	ORAL	TABLET	PND			7	NA
CCF2RS0389	residuals	CITALOPRAM	20	MG	QD	FALSE	ORAL	TABLET	PND			33	NA
CCF2RS0390	residuals	IBUPROFEN	600	MG	TID	TRUE	ORAL	TABLET	PND_PRN			2	NA
CCF2RS0391	residuals	IBUPROFEN	600	MG		FALSE	ORAL	TABLET	PND			2	NA
CCF2RS0391	residuals	LORAZEPAM	0.5	MG	QD	FALSE	ORAL	TABLET	PND			14	NA
CCF2RS0396	residuals	OMEPRAZOLE	20	MG	QD	FALSE	ORAL	CAPSULE	PND			1	NA
CCF2RS0397	residuals	SIMVASTATIN	40	MG	QD	FALSE	ORAL	TABLET	PND			2.5	NA
CCF2RS0400	residuals	ACETAMINOPHEN							DNP	54.1		2	low
CCF2RS0400	residuals	WARFARIN	5	MG		FALSE	ORAL	TABLET	DAP	649		43.5	low
CCF2RS0401	residuals	ACETAMINOPHEN							DNP	25.9		2	low
CCF2RS0401	residuals	AMLODIPINE	10	MG	QD	FALSE	ORAL	TABLET	DAP	8.86		42	mid
CCF2RS0401	residuals	DIAZEPAM	10	MG	BID	FALSE	ORAL	TABLET	DAP	985.6		36	mid
CCF2RS0401	residuals	FLUOXETINE	40	MG	QD	FALSE	ORAL	CAPSULE	DAP	336		120	mid
CCF2RS0401	residuals	LORAZEPAM							DNP	0.37		14	low
CCF2RS0401	residuals	OXYMORPHONE							DNP	7.03			NA
CCF2RS0404	residuals	CITALOPRAM	40	MG	QD	FALSE	ORAL	TABLET	DAP	108		33	mid
CCF2RS0404	residuals	TRAZODONE							DNP	65.9		7.5	low
CCF2RS0409	residuals	ATORVASTATIN	10	MG	QD	FALSE	ORAL	TABLET	PND			19.5	NA
CCF2RS0411	residuals	ACETAMINOPHEN	325	MG	TID	TRUE	ORAL	TABLET	DAP	825		2	low
CCF2RS0411	residuals	OXYCODONE	5	MG	TID	TRUE	ORAL	TABLET	DAP	1.22		3.5	low
CCF2RS0411	residuals	SIMVASTATIN	40	MG	QD	FALSE	ORAL	TABLET	DAP	0.29		2.5	low
CCF2RS0412	residuals	ACETAMINOPHEN	325	MG	TID	TRUE	ORAL	TABLET	PND_PRN			2	NA
CCF2RS0412	residuals	AMLODIPINE	5	MG	QD	FALSE	ORAL	TABLET	DAP	3.73		42	mid
CCF2RS0412	residuals	LORAZEPAM							DNP	0.13		14	low
CCF2RS0412	residuals	OXYCODONE	5	MG	TID	TRUE	ORAL	TABLET	PND_PRN			3.5	NA
CCF2RS0412	residuals	WARFARIN	4	MG		FALSE	ORAL	TABLET	DAP	542		43.5	low
CCF2RS0413	residuals	AMLODIPINE							DNP	9.55		42	mid
CCF2RS0413	residuals	HYDROCHLOROTHIAZIDE	25	MG	QD	FALSE	ORAL	TABLET	DAP	334		11	mid
CCF2RS0413	residuals	LORAZEPAM							DNP	0.84		14	low
CCF2RS0413	residuals	METOPROLOL	100	MG	BID	FALSE	ORAL	TABLET	DAP	223		5	mid
CCF2RS0414	residuals	ACETAMINOPHEN							DNP	21.1		2	low
CCF2RS0414	residuals	HYDROCHLOROTHIAZIDE	25	MG	QD	FALSE	ORAL	TABLET	DAP	96.6		11	mid
CCF2RS0414	residuals	OMEPRAZOLE	40	MG	QD	FALSE	ORAL	CAPSULE	DAP	201		1	mid
CCF2RS0414	residuals	SIMVASTATIN							DNP	0.11		2.5	low
CCF2RS0415	residuals	AMLODIPINE	5	MG	QD	FALSE	ORAL	TABLET	DAP	4.64		42	mid
CCF2RS0415	residuals	HYDROCHLOROTHIAZIDE	40	MG	QD	FALSE	ORAL	TABLET	DAP	31.4		11	low
CCF2RS0415	residuals	OMEPRAZOLE	40	MG	QD	FALSE	ORAL	CAPSULE	PND			1	NA
CCF2RS0416	residuals	ACETAMINOPHEN							DNP	3670		2	low
CCF2RS0416	residuals	HYDROCODONE							DNP	8.19		4	low
CCF2RS0416	residuals	METOPROLOL	25	MG	BID	FALSE	ORAL	TABLET	PND			5	NA
CCF2RS0417	residuals	ACETAMINOPHEN							DNP	1290		2	low
CCF2RS0417	residuals	AMIODARONE	200	MG	QWK	FALSE	ORAL	TABLET	PND			75	NA
CCF2RS0417	residuals	HYDROCHLOROTHIAZIDE	12.5	MG	QD	FALSE	ORAL	TABLET	DAP	11.7		11	low
CCF2RS0417	residuals	SIMVASTATIN	40	MG	other	FALSE	ORAL	TABLET	PND			2.5	NA
CCF2RS0418	residuals	CLOPIDOGREL	75	MG	QD	FALSE	ORAL	TABLET	PND			2.5	NA
CCF2RS0418	residuals	HYDROCHLOROTHIAZIDE	25	MG	QD	FALSE	ORAL	TABLET	DAP	133		11	mid
CCF2RS0418	residuals	PRAVASTATIN	10	MG	QD	FALSE	ORAL	TABLET	DAP	0.25		2.9	low
CCF2RS0422	residuals	ACETAMINOPHEN	325	MG	TID	TRUE	ORAL	TABLET	DAP	340		2	low
CCF2RS0423	residuals	HYDROCHLOROTHIAZIDE	25	MG	QD	FALSE	ORAL	TABLET	DAP	470		11	mid
CCF2RS0423	residuals	IBUPROFEN	800	MG	TID	TRUE	ORAL	TABLET	PND_PRN			2	NA
CCF2RS0423	residuals	METOPROLOL	25	MG	QD	FALSE	ORAL	TABLET	DAP	14.1		5	low
CCF2RS0424	residuals	OMEPRAZOLE	20	MG	QD	FALSE	ORAL	CAPSULE	DAP	33.3		1	low
CCF2RS0426	residuals	AMLODIPINE	5	MG	QD	FALSE	ORAL	TABLET	PND			42	NA
CCF2RS0426	residuals	ATORVASTATIN	40	MG	QD	FALSE	ORAL	TABLET	PND			19.5	NA
CCF2RS0426	residuals	HYDROCHLOROTHIAZIDE	50	MG	QD	FALSE	ORAL	TABLET	DAP	4.13		11	low
CCF2RS0427	residuals	ACETAMINOPHEN	650	MG	TID	FALSE	ORAL	TABLET	DAP	2910		2	low
CCF2RS0427	residuals	ATORVASTATIN	40	MG	QD	FALSE	ORAL	TABLET	DAP	4.72		19.5	mid
CCF2RS0428	residuals	ATORVASTATIN	40	MG	QD	FALSE	ORAL	TABLET	DAP	2.91		19.5	mid
CCF2RS0428	residuals	METOPROLOL	100	MG	QD	FALSE	ORAL	TABLET	DAP	3.85		5	low
CCF2RS0428	residuals	WARFARIN	5	MG	QD	FALSE	ORAL	TABLET	DAP	565		43.5	low
CCF2RS0431	residuals	SIMVASTATIN							DNP	0.11		2.5	low
CCF2RS0434	residuals	ACETAMINOPHEN	250	MG	QID	TRUE	ORAL	TABLET	PND_PRN			2	NA
CCF2RS0435	residuals	CITALOPRAM	10	MG	QD	FALSE	ORAL	TABLET	DAP	36.6		33	low
CCF2RS0435	residuals	CLONAZEPAM	0.5	MG	QD	TRUE	ORAL	TABLET	DAP	0.84		40	low
CCF2RS0435	residuals	HYDROCHLOROTHIAZIDE	12.5	MG	QD	FALSE	ORAL	CAPSULE	DAP	97.2		11	mid
CCF2RS0435	residuals	OMEPRAZOLE	20	MG	other	TRUE	ORAL	CAPSULE	PND_PRN			1	NA
CCF2RS0437	residuals	SIMVASTATIN							DNP	0.11		2.5	low
CCF2RS0438	residuals	HYDROCHLOROTHIAZIDE	12.5	MG		FALSE	ORAL	CAPSULE	DAP	122		11	mid
CCF2RS0444	residuals	OMEPRAZOLE	40	MG	QD	FALSE	ORAL	CAPSULE	DAP	194		1	mid
CCF2RS0445	residuals	SERTRALINE	100	MG	QD	FALSE	ORAL	TABLET	DAP	15.8		23	mid
CCF2RS0446	residuals	SERTRALINE	50	MG	QD	FALSE	ORAL	TABLET	DAP	1.97		23	low
CCF2RS0447	residuals	ACETAMINOPHEN	325	MG	QID	TRUE	ORAL	TABLET	PND_PRN			2	NA
CCF2RS0447	residuals	HYDROCODONE	2.5	MG	QID	TRUE	ORAL	TABLET	PND_PRN			4	NA
CCF2RS0447	residuals	LORAZEPAM	0.5	MG	other	TRUE	ORAL	TABLET	PND_PRN			14	NA
CCF2RS0447	residuals	OMEPRAZOLE							DNP	115		1	mid
CCF2RS0448	residuals	ATORVASTATIN	40	MG	QD	FALSE	ORAL	TABLET	DAP	3.71		19.5	mid
CCF2RS0448	residuals	OMEPRAZOLE	40	MG	QD	FALSE	ORAL	CAPSULE	DAP	201		1	mid
CCF2RS0448	residuals	SERTRALINE	100	MG		FALSE	ORAL	TABLET	DAP	35.3		23	mid
CCF2RS0448	residuals	VERAPAMIL	180	MG	QD	FALSE	ORAL	TABLET	DAP	95.1		4	mid
CCF2RS0451	residuals	OMEPRAZOLE	20	MG	other	TRUE	ORAL	CAPSULE	PND_PRN			1	NA
CCF2RS0452	residuals	ACETAMINOPHEN	500	MG	TID	TRUE	ORAL	TABLET	PND_PRN			2	NA
CCF2RS0452	residuals	HYDROCODONE	5	MG	TID	TRUE	ORAL	TABLET	PND_PRN			4	NA
CCF2RS0452	residuals	METOPROLOL							DNP	9.24		5	low
CCF2RS0452	residuals	OMEPRAZOLE							DNP	2000		1	mid
CCF2RS0452	residuals	SIMVASTATIN	40	MG	QD	FALSE	ORAL	TABLET	PND			2.5	NA
CCF2RS0452	residuals	VERAPAMIL	240	MG	QD	FALSE	ORAL	TABLET	PND			4	NA
CCF2RS0453	residuals	ACETAMINOPHEN							DNP	6850		2	low
CCF2RS0453	residuals	DULOXETINE	30	MG	QD	FALSE	ORAL	CAPSULE	DAP	39.6		14	mid
CCF2RS0453	residuals	HYDROCHLOROTHIAZIDE	25	MG	QD	FALSE	ORAL	TABLET	DAP	291		11	mid
CCF2RS0453	residuals	OXYCODONE	10	MG	QID	TRUE	ORAL	TABLET	DAP	qual		3.5	NA
CCF2RS0454	residuals	AMLODIPINE	10	MG	QD	FALSE	ORAL	TABLET	DAP	47.3		42	high
CCF2RS0454	residuals	LORAZEPAM	0.5	MG	BID	TRUE	ORAL	TABLET	DAP	25.6		14	high
CCF2RS0454	residuals	OMEPRAZOLE							DNP	445		1	mid
CCF2RS0454	residuals	OXYCODONE	20	mg/mL		FALSE	ORAL	SOLUTION	PND			3.5	NA
CCF2RS0454	residuals	PRAVASTATIN	10	MG	QD	FALSE	ORAL	TABLET	DAP	3.18		2.9	mid
CCF2RS0455	residuals	ACETAMINOPHEN							DNP	49		2	low
CCF2RS0455	residuals	PAROXETINE	20	MG	QD	FALSE	ORAL	TABLET	DAP	45.8		28	mid
CCF2RS0456	residuals	ACETAMINOPHEN							DNP	20.8		2	low
CCF2RS0457	residuals	CITALOPRAM	20	MG	QD	FALSE	ORAL	TABLET	DAP	14.5		33	low
CCF2RS0458	residuals	ACETAMINOPHEN							DNP	8500		2	low
CCF2RS0459	residuals	ACETAMINOPHEN							DNP	7080		2	low
CCF2RS0459	residuals	AMLODIPINE	5	MG		FALSE	ORAL	TABLET	DAP	4.06		42	mid
CCF2RS0459	residuals	DIAZEPAM	5	MG	QID	TRUE	ORAL	TABLET	DAP	qual		36	NA
CCF2RS0460	residuals	HYDROCHLOROTHIAZIDE	25	MG	QD	FALSE	ORAL	TABLET	DAP	141		11	mid
CCF2RS0460	residuals	OMEPRAZOLE	20	MG	QD	FALSE	ORAL	CAPSULE	DAP	163		1	mid
CCF2RS0460	residuals	SIMVASTATIN	20	MG	QD	FALSE	ORAL	TABLET	DAP	0.77		2.5	low
CCF2RS0461	residuals	ACETAMINOPHEN							DNP	3020		2	low
CCF2RS0461	residuals	METOPROLOL							DNP	6.57		5	low
CCF2RS0462	residuals	AMLODIPINE	5	MG	QD	FALSE	ORAL	TABLET	DAP	36.9		42	high
CCF2RS0462	residuals	ATORVASTATIN	20	MG	QD	FALSE	ORAL	TABLET	DAP	2.86		19.5	mid
CCF2RS0464	residuals	ACETAMINOPHEN							DNP	21.2		2	low
CCF2RS0465	residuals	ATORVASTATIN	20	MG	QD	FALSE	ORAL	TABLET	DAP	1.72		19.5	mid
CCF2RS0465	residuals	HYDROCHLOROTHIAZIDE	25	MG	QD	FALSE	ORAL	TABLET	DAP	22.4		11	low
CCF2RS0467	residuals	LORAZEPAM							DNP	3.21		14	low
CCF2RS0467	residuals	SIMVASTATIN							DNP	1.05		2.5	low
CCF2RS0468	residuals	AMLODIPINE							DNP	17.6		42	high
CCF2RS0468	residuals	ATORVASTATIN	20	MG	QD	FALSE	ORAL	TABLET	DAP	0.67		19.5	low
CCF2RS0468	residuals	CITALOPRAM							DNP	40		33	low
CCF2RS0468	residuals	HYDROCHLOROTHIAZIDE							DNP	30.5		11	low
CCF2RS0468	residuals	LORAZEPAM							DNP	0.32		14	low
CCF2RS0470	residuals	ACETAMINOPHEN							DNP	1420		2	low
CCF2RS0470	residuals	OXYCODONE							DNP	5.05		3.5	mid
CCF2RS0470	residuals	TEMAZEPAM							DNP	24.6		9	mid
CCF2RS0471	residuals	AMLODIPINE	2.5	MG	QD	FALSE	ORAL	TABLET	PND			42	NA
CCF2RS0471	residuals	HYDROCHLOROTHIAZIDE	25	MG	QD	FALSE	ORAL	TABLET	DAP	29		11	low
CCF2RS0471	residuals	IBUPROFEN	800	MG	QID	TRUE	ORAL	TABLET	PND_PRN			2	NA
CCF2RS0471	residuals	METOPROLOL	50	MG	QD	FALSE	ORAL	TABLET	DAP	6.44		5	low
CCF2RS0471	residuals	NORTRIPTYLINE	10	MG	QD	FALSE	ORAL	CAPSULE	PND			30	NA
CCF2RS0471	residuals	OXYMORPHONE							DNP	0.53			NA
CCF2RS0473	residuals	HYDROCHLOROTHIAZIDE	25	MG	QD	FALSE	ORAL	CAPSULE	DAP	51.3		11	mid
CCF2RS0475	residuals	DIAZEPAM	5	MG		FALSE	ORAL	TABLET	DAP	354.4		36	mid
CCF2RS0475	residuals	OXYMORPHONE							DNP	4.8			NA
CCF2RS0477	residuals	ACETAMINOPHEN							DNP	38.1		2	low
CCF2RS0477	residuals	ATORVASTATIN	10	MG	QD	FALSE	ORAL	TABLET	DAP	0.67		19.5	low
CCF2RS0478	residuals	CITALOPRAM	20	MG	QD	FALSE	ORAL	TABLET	DAP	96.5		33	mid
CCF2RS0479	residuals	ACETAMINOPHEN							DNP	14900		2	mid
CCF2RS0479	residuals	PAROXETINE	10	MG	QD	FALSE	ORAL	TABLET	PND			28	NA
CCF2RS0480	residuals	AMLODIPINE	10	MG	QD	FALSE	ORAL	CAPSULE	DAP	17.9		42	high
CCF2RS0480	residuals	LORAZEPAM							DNP	0.17		14	low
CCF2RS0481	residuals	OMEPRAZOLE	40	MG	QD	FALSE	ORAL	CAPSULE	DAP	qual		1	NA
CCF2RS0483	residuals	HYDROCHLOROTHIAZIDE	12.5	MG	QD	FALSE	ORAL	CAPSULE	DAP	8.95		11	low
CCF2RS0483	residuals	LORAZEPAM	0.5	MG	BID	TRUE	ORAL	TABLET	PND_PRN			14	NA
CCF2RS0483	residuals	METOPROLOL	100	MG	QD	FALSE	ORAL	TABLET	DAP	7.66		5	low
CCF2RS0483	residuals	SIMVASTATIN	20	MG	QD	FALSE	ORAL	TABLET	DAP	0.25		2.5	low
CCF2RS0484	residuals	IBUPROFEN	200	MG	QID	TRUE	ORAL	TABLET	PND_PRN			2	NA
CCF2RS0489	residuals	AMLODIPINE	10	MG	QD	FALSE	ORAL	TABLET	DAP	5.19		42	mid
CCF2RS0490	residuals	ATORVASTATIN	10	MG	QD	FALSE	ORAL	TABLET	DAP	7.64		19.5	mid
CCF2RS0490	residuals	DILTIAZEM	180	MG		FALSE	ORAL	CAPSULE	DAP	65.2		4	mid
CCF2RS0494	residuals	ACETAMINOPHEN	325	MG	TID	TRUE	ORAL	TABLET	DAP	5700		2	low
CCF2RS0494	residuals	ATORVASTATIN	20	MG	QD	FALSE	ORAL	TABLET	PND			19.5	NA
CCF2RS0494	residuals	METOPROLOL	25	MG	QD	FALSE	ORAL	TABLET	DAP	2.88		5	low
CCF2RS0494	residuals	OMEPRAZOLE	10	MG	QD	FALSE	ORAL	CAPSULE	DAP	504		1	mid
CCF2RS0494	residuals	OXYCODONE	5	MG	TID	TRUE	ORAL	TABLET	DAP	10.9		3.5	mid
CCF2RS0497	residuals	TRAZODONE	50	MG	QD	TRUE	ORAL	TABLET	PND_PRN			7.5	NA
CCF2RS0498	residuals	AMLODIPINE	10	MG	QD	FALSE	ORAL	TABLET	DAP	15		42	mid
CCF2RS0499	residuals	AMLODIPINE	5	MG	QD	FALSE	ORAL	TABLET	DAP	8.72		42	mid
CCF2RS0499	residuals	HYDROCHLOROTHIAZIDE	25	MG	QD	FALSE	ORAL	TABLET	DAP	252		11	mid
CCF2RS0499	residuals	OXYMORPHONE							DNP	0.53			NA
CCF2RS0499	residuals	SIMVASTATIN	40	MG	QD	FALSE	ORAL	TABLET	DAP	0.28		2.5	low
CCF2RS0501	residuals	ATORVASTATIN	40	MG	QD	FALSE	ORAL	TABLET	DAP	2.01		19.5	mid
CCF2RS0502	residuals	ATORVASTATIN	40	MG	QD	FALSE	ORAL	TABLET	DAP	2.35		19.5	mid
CCF2RS0502	residuals	METOPROLOL	25	MG	BID	FALSE	ORAL	TABLET	DAP	1.63		5	low
CCF2RS0503	residuals	ACETAMINOPHEN							DNP	49.7		2	low
CCF2RS0504	residuals	ATORVASTATIN	40	MG	QD	FALSE	ORAL	TABLET	DAP	8.18		19.5	mid
CCF2RS0504	residuals	CLOPIDOGREL	75	MG	QD	FALSE	ORAL	TABLET	PND			2.5	NA
CCF2RS0504	residuals	METOPROLOL	25	MG	BID	FALSE	ORAL	TABLET	DAP	qual		5	NA
CCF2RS0505	residuals	CITALOPRAM	5	MG		FALSE	ORAL	TABLET	PND			33	NA
CCF2RS0506	residuals	ALPRAZOLAM	0.5	MG	TID	TRUE	ORAL	TABLET	PND_PRN			13.5	NA
CCF2RS0506	residuals	ATORVASTATIN	20	MG	QD	FALSE	ORAL	TABLET	DAP	2.1		19.5	mid
CCF2RS0508	residuals	ATORVASTATIN	10	MG	QD	FALSE	ORAL	TABLET	PND			19.5	NA
CCF2RS0508	residuals	FLUOXETINE	20	MG	BID	FALSE	ORAL	CAPSULE	DAP	447		120	mid
CCF2RS0509	residuals	PRAVASTATIN	40	MG	QD	FALSE	ORAL	TABLET	DAP	1.05		2.9	low
CCF2RS0512	residuals	DILTIAZEM			QD	FALSE	ORAL	TABLET	DAP	36.4		4	mid
CCF2RS0512	residuals	SERTRALINE	25	MG	QD	FALSE	ORAL	TABLET	DAP	9.25		23	low
CCF2RS0513	residuals	ATORVASTATIN							DNP	3.34		19.5	mid
CCF2RS0513	residuals	DILTIAZEM							DNP	17.5		4	low
CCF2RS0513	residuals	HYDROCHLOROTHIAZIDE							DNP	135		11	mid
CCF2RS0522	residuals	ACETAMINOPHEN							DNP	2430		2	low
CCF2RS0522	residuals	CITALOPRAM	10	MG	QD	FALSE	ORAL	TABLET	PND			33	NA
CCF2RS0524	residuals	ACETAMINOPHEN	325	MG	TID	TRUE	ORAL	TABLET	DAP	37		2	low
CCF2RS0524	residuals	AMITRIPTYLINE	25	MG	QD	FALSE	ORAL	TABLET	PND			19	NA
CCF2RS0524	residuals	HYDROCHLOROTHIAZIDE	12.5	MG	QD	FALSE	ORAL	TABLET	PND			11	NA
CCF2RS0524	residuals	SIMVASTATIN	40	MG	QD	FALSE	ORAL	TABLET	PND			2.5	NA
CCF2RS0525	residuals	ACETAMINOPHEN							DNP	337		2	low
CCF2RS0525	residuals	AMITRIPTYLINE	25	MG	QD	FALSE	ORAL	TABLET	DAP	7.33		19	low
CCF2RS0525	residuals	AMLODIPINE	10	MG	QD	FALSE	ORAL	TABLET	PND			42	NA
CCF2RS0525	residuals	CITALOPRAM	2	mg/mL	QD	FALSE	ORAL	SOLUTION	DAP	64.2		33	mid
CCF2RS0525	residuals	HYDROMORPHONE	2	MG	TID	TRUE	ORAL	TABLET	PND_PRN			2.4	NA
CCF2RS0525	residuals	WARFARIN	5	MG		FALSE	ORAL	TABLET	DAP	271		43.5	low
CCF2RS0526	residuals	WARFARIN	2	MG		FALSE	ORAL	TABLET	DAP	362		43.5	low
CCF2RS0527	residuals	ACETAMINOPHEN	325	MG	QID	TRUE	ORAL	TABLET	PND_PRN			2	NA
CCF2RS0528	residuals	ATORVASTATIN	40	MG	QD	FALSE	ORAL	TABLET	DAP	5.71		19.5	mid
CCF2RS0528	residuals	HYDROCHLOROTHIAZIDE	25	MG	QD	FALSE	ORAL	TABLET	DAP	126		11	mid
CCF2RS0528	residuals	OMEPRAZOLE	20	MG	QD	FALSE	ORAL	CAPSULE	PND			1	NA
CCF2RS0529	residuals	ACETAMINOPHEN	325	MG	QID	TRUE	ORAL	TABLET	PND_PRN			2	NA
CCF2RS0530	residuals	SIMVASTATIN							DNP	0.22		2.5	low
CCF2RS0531	residuals	ATORVASTATIN	40	MG	QD	FALSE	ORAL	TABLET	DAP	30		19.5	high
CCF2RS0531	residuals	HYDROCHLOROTHIAZIDE	25	MG	QD	FALSE	ORAL	TABLET	DAP	390		11	mid
CCF2RS0532	residuals	OMEPRAZOLE	20	MG	QD	FALSE	ORAL	CAPSULE	PND			1	NA
CCF2RS0533	residuals	ACETAMINOPHEN							DNP	10400		2	mid
CCF2RS0533	residuals	ATORVASTATIN	80	MG	QD	FALSE	ORAL	TABLET	DAP	12.1		19.5	high
CCF2RS0533	residuals	DILTIAZEM	300	MG	QD	FALSE	ORAL	CAPSULE	DAP	45.5		4	mid
CCF2RS0533	residuals	METOPROLOL	25	MG	QD	FALSE	ORAL	TABLET	DAP	20.8		5	low
CCF2RS0537	residuals	AMLODIPINE	5	MG	BID	FALSE	ORAL	TABLET	DAP	13.8		42	mid
CCF2RS0537	residuals	HYDROCHLOROTHIAZIDE	25	MG	QD	FALSE	ORAL	TABLET	DAP	114		11	mid
CCF2RS0537	residuals	LORAZEPAM							DNP	0.54		14	low
CCF2RS0538	residuals	ACETAMINOPHEN	500	MG	QID	TRUE	ORAL	TABLET	DAP	7530		2	low
CCF2RS0538	residuals	OMEPRAZOLE	40	MG	QD	FALSE	ORAL	CAPSULE	DAP	qual		1	NA
CCF2RS0539	residuals	ALPRAZOLAM	0.25	MG		FALSE	ORAL	TABLET	PND			13.5	NA
CCF2RS0539	residuals	OMEPRAZOLE	20	MG	QD	FALSE	ORAL	CAPSULE	PND			1	NA
CCF2RS0540	residuals	CITALOPRAM	20	MG	QD	FALSE	ORAL	TABLET	DAP	44.7		33	low
CCF2RS0540	residuals	LORAZEPAM							DNP	2.35		14	low
CCF2RS0542	residuals	ATORVASTATIN	10	MG		FALSE	ORAL	TABLET	PND			19.5	NA
CCF2RS0542	residuals	CITALOPRAM							DNP	18.3		33	low
CCF2RS0542	residuals	HYDROCHLOROTHIAZIDE							DNP	18		11	low
CCF2RS0542	residuals	METOPROLOL							DNP	3.24		5	low
CCF2RS0543	residuals	DIAZEPAM							DNP	15.82		36	low
CCF2RS0543	residuals	HYDROCHLOROTHIAZIDE	25	MG	QD	FALSE	ORAL	TABLET	DAP	17.7		11	low
CCF2RS0544	residuals	ACETAMINOPHEN							DNP	1280		2	low
CCF2RS0544	residuals	OMEPRAZOLE	40	MG	QD	FALSE	ORAL	CAPSULE	DAP	413		1	mid
CCF2RS0545	residuals	OMEPRAZOLE	40	MG	QD	FALSE	ORAL	CAPSULE	PND			1	NA
CCF2RS0546	residuals	ACETAMINOPHEN							DNP	38.7		2	low
CCF2RS0549	residuals	ACETAMINOPHEN	325	MG	TID	TRUE	ORAL	TABLET	DAP	4180		2	low
CCF2RS0549	residuals	IBUPROFEN	600	MG	QID	TRUE	ORAL	TABLET	PND_PRN			2	NA
CCF2RS0549	residuals	OXYCODONE	5	MG	TID	TRUE	ORAL	TABLET	DAP	3.79		3.5	low
CCF2RS0550	residuals	IBUPROFEN	800	MG	TID	FALSE	ORAL	TABLET	PND			2	NA
CCF2RS0552	residuals	OMEPRAZOLE	40	MG	QD	FALSE	ORAL	CAPSULE	PND			1	NA
CCF2RS0552	residuals	SIMVASTATIN	20	MG	QD	FALSE	ORAL	TABLET	DAP	0.2		2.5	low
CCF2RS0553	residuals	ACETAMINOPHEN	325	MG	TID	TRUE	ORAL	TABLET	PND_PRN			2	NA
CCF2RS0553	residuals	IBUPROFEN	800	MG	QID	TRUE	ORAL	TABLET	PND_PRN			2	NA
CCF2RS0553	residuals	OMEPRAZOLE	20	MG	QD	FALSE	ORAL	CAPSULE	PND			1	NA
CCF2RS0553	residuals	OXYCODONE	5	MG	TID	TRUE	ORAL	TABLET	PND_PRN			3.5	NA
CCF2RS0554	residuals	FLUOXETINE	20	MG	QD	FALSE	ORAL	CAPSULE	DAP	47.7		120	low
CCF2RS0555	residuals	ACETAMINOPHEN							DNP	8400		2	low
CCF2RS0555	residuals	DIAZEPAM	5	MG	QD	TRUE	ORAL	TABLET	PND_PRN			36	NA
CCF2RS0555	residuals	SIMVASTATIN	20	MG	QD	FALSE	ORAL	TABLET	PND			2.5	NA
CCF2RS0556	residuals	SIMVASTATIN	10	MG	QD	FALSE	ORAL	TABLET	DAP	0.35		2.5	low
CCF2RS0558	residuals	CLONAZEPAM	1	MG	QD	TRUE	ORAL	TABLET	DAP	17.2		40	mid
CCF2RS0558	residuals	DULOXETINE	30	MG	QD	FALSE	ORAL	CAPSULE	DAP	7.5		14	low
CCF2RS0558	residuals	OMEPRAZOLE	20	MG		FALSE	ORAL	CAPSULE	PND			1	NA
CCF2RS0558	residuals	SERTRALINE	25	MG	QD	FALSE	ORAL	TABLET	PND			23	NA
CCF2RS0559	residuals	ACETAMINOPHEN	325	MG	TID	TRUE	ORAL	TABLET	DAP	6180		2	low
CCF2RS0559	residuals	HYDROCHLOROTHIAZIDE	25	MG	QD	FALSE	ORAL	TABLET	DAP	76.7		11	mid
CCF2RS0559	residuals	METOPROLOL	50	MG	QD	FALSE	ORAL	TABLET	DAP	8.49		5	low
CCF2RS0559	residuals	OXYCODONE	5	MG	TID	TRUE	ORAL	TABLET	PND_PRN			3.5	NA
CCF2RS0561	residuals	HYDROCHLOROTHIAZIDE	25	MG	QD	FALSE	ORAL	TABLET	DAP	11.2		11	low
CCF2RS0563	residuals	ACETAMINOPHEN							DNP	2320		2	low
CCF2RS0563	residuals	ALPRAZOLAM	0.25	MG	QD	TRUE	ORAL	TABLET	PND_PRN			13.5	NA
CCF2RS0563	residuals	METOPROLOL	25	MG		FALSE	ORAL	TABLET	DAP	6.7		5	low
CCF2RS0563	residuals	SERTRALINE	100	MG	QD	FALSE	ORAL	TABLET	DAP	10.2		23	mid
CCF2RS0564	residuals	ACETAMINOPHEN							DNP	2020		2	low
CCF2RS0564	residuals	AMLODIPINE	10	MG	QD	FALSE	ORAL	TABLET	PND			42	NA
CCF2RS0564	residuals	HYDROCHLOROTHIAZIDE	25	MG	QD	FALSE	ORAL	TABLET	PND			11	NA
CCF2RS0564	residuals	HYDROMORPHONE	2	MG	TID	TRUE	ORAL	TABLET	PND_PRN			2.4	NA
CCF2RS0564	residuals	OXYCODONE							DNP	0.53		3.5	low
CCF2RS0565	residuals	AMLODIPINE	10	MG	QD	FALSE	ORAL	TABLET	DAP	8.64		42	mid
CCF2RS0565	residuals	FLUOXETINE	20	MG	QD	FALSE	ORAL	CAPSULE	DAP	112.6		120	low
CCF2RS0565	residuals	LORAZEPAM							DNP	0.13		14	low
CCF2RS0565	residuals	METOPROLOL	50	MG	QD	FALSE	ORAL	TABLET	PND			5	NA
CCF2RS0566	residuals	AMLODIPINE	5	MG	QD	FALSE	ORAL	TABLET	DAP	5.6		42	mid
CCF2RS0566	residuals	LORAZEPAM							DNP	0.13		14	low
CCF2RS0566	residuals	OMEPRAZOLE	20	MG	QD	FALSE	ORAL	CAPSULE	PND			1	NA
CCF2RS0567	residuals	OMEPRAZOLE	40	MG	QD	FALSE	ORAL	CAPSULE	DAP	501		1	mid
CCF2RS0567	residuals	WARFARIN	3	MG		FALSE	ORAL	TABLET	DAP	810		43.5	low
CCF2RS0569	residuals	ATORVASTATIN	20	MG	QD	FALSE	ORAL	TABLET	DAP	6.59		19.5	mid
CCF2RS0569	residuals	CITALOPRAM	20	MG	QD	FALSE	ORAL	TABLET	DAP	50.6		33	mid
CCF2RS0569	residuals	DILTIAZEM	240	MG	QD	FALSE	ORAL	CAPSULE	DAP	120		4	mid
CCF2RS0569	residuals	HYDROCHLOROTHIAZIDE	25	MG	QD	FALSE	ORAL	TABLET	DAP	145		11	mid
CCF2RS0570	residuals	ALPRAZOLAM							DNP	40.5		13.5	mid
CCF2RS0570	residuals	PRAVASTATIN	20	MG		FALSE	ORAL	TABLET	PND			2.9	NA
CCF2RS0571	residuals	DULOXETINE	20	MG	BID	FALSE	ORAL	CAPSULE	DAP	27.1		14	low
CCF2RS0573	residuals	ACETAMINOPHEN	325	MG	other	TRUE	ORAL	TABLET	DAP	447		2	low
CCF2RS0573	residuals	OXYCODONE	5	MG	other	TRUE	ORAL	TABLET	DAP	0.57		3.5	low
CCF2RS0576	residuals	ACETAMINOPHEN	325	MG	TID	TRUE	ORAL	TABLET	DAP	9680		2	low
CCF2RS0576	residuals	HYDROCODONE	5	MG	TID	TRUE	ORAL	TABLET	PND_PRN			4	NA
CCF2RS0576	residuals	WARFARIN	5	MG	QD	FALSE	ORAL	TABLET	DAP	325		43.5	low
CCF2RS0577	residuals	HYDROCHLOROTHIAZIDE	12.5	MG		FALSE	ORAL	CAPSULE	PND			11	NA
CCF2RS0577	residuals	OMEPRAZOLE	20	MG	BID	FALSE	ORAL	CAPSULE	DAP	qual		1	NA
CCF2RS0577	residuals	SERTRALINE	100	MG	QD	FALSE	ORAL	TABLET	DAP	35.7		23	mid
CCF2RS0577	residuals	TRAZODONE	50	MG	QD	TRUE	ORAL	TABLET	PND_PRN			7.5	NA
CCF2RS0578	residuals	ACETAMINOPHEN							DNP	2120		2	low
CCF2RS0579	residuals	HYDROCHLOROTHIAZIDE	12.5	MG	QD	FALSE	ORAL	TABLET	PND			11	NA
CCF2RS0580	residuals	IBUPROFEN	600	MG	QID	TRUE	ORAL	TABLET	PND_PRN			2	NA
CCF2RS0580	residuals	SERTRALINE	50	MG	QD	FALSE	ORAL	TABLET	PND			23	NA
CCF2RS0581	residuals	ACETAMINOPHEN							DNP	7770		2	low
CCF2RS0581	residuals	CITALOPRAM	10	MG	QD	FALSE	ORAL	TABLET	DAP	21.2		33	low
CCF2RS0581	residuals	OMEPRAZOLE	20	MG	BID	FALSE	ORAL	TABLET	PND			1	NA
CCF2RS0582	residuals	ACETAMINOPHEN	325	MG	TID	TRUE	ORAL	TABLET	PND_PRN			2	NA
CCF2RS0582	residuals	OXYCODONE	5	MG	TID	TRUE	ORAL	TABLET	PND_PRN			3.5	NA
CCF2RS0585	residuals	DILTIAZEM	240	MG	QD	FALSE	ORAL	CAPSULE	DAP	104		4	mid
CCF2RS0585	residuals	LORAZEPAM	0.5	MG	QD	TRUE	ORAL	TABLET	PND_PRN			14	NA
CCF2RS0588	residuals	ATORVASTATIN	80	MG	QD	FALSE	ORAL	TABLET	PND			19.5	NA
CCF2RS0588	residuals	DIAZEPAM	5	MG		FALSE	ORAL	TABLET	PND			36	NA
CCF2RS0588	residuals	NORTRIPTYLINE	25	MG	QD	FALSE	ORAL	CAPSULE	PND			30	NA
CCF2RS0588	residuals	SERTRALINE	100	MG	QD	FALSE	ORAL	TABLET	PND			23	NA
CCF2RS0588	residuals	TRAZODONE	50	MG	QD	FALSE	ORAL	TABLET	PND			7.5	NA
CCF2RS0589	residuals	AMLODIPINE	10	MG	QD	FALSE	ORAL	TABLET	DAP	19.3		42	high
CCF2RS0589	residuals	CLOPIDOGREL	75	MG	QD	FALSE	ORAL	TABLET	PND			2.5	NA
CCF2RS0589	residuals	IBUPROFEN	800	MG	other	TRUE	ORAL	TABLET	PND_PRN			2	NA
CCF2RS0589	residuals	PRAVASTATIN	40	MG	QD	FALSE	ORAL	TABLET	PND			2.9	NA
CCF2RS0590	residuals	ACETAMINOPHEN	650	MG	TID	TRUE	ORAL	TABLET	PND_PRN			2	NA
CCF2RS0595	residuals	AMLODIPINE	10	MG		FALSE	ORAL	TABLET	PND			42	NA
CCF2RS0595	residuals	ATORVASTATIN							DNP	0.69		19.5	low
CCF2RS0595	residuals	HYDROCHLOROTHIAZIDE							DNP	8.21		11	low
CCF2RS0595	residuals	PRAVASTATIN	40	MG	QD	FALSE	ORAL	TABLET	PND			2.9	NA
CCF2RS0596	residuals	ACETAMINOPHEN	325	MG	TID	TRUE	ORAL	TABLET	PND_PRN			2	NA
CCF2RS0596	residuals	HYDROCHLOROTHIAZIDE	25	MG	QD	FALSE	ORAL	CAPSULE	DAP	115		11	mid
CCF2RS0596	residuals	OXYCODONE	5	MG	TID	TRUE	ORAL	TABLET	PND_PRN			3.5	NA
CCF2RS0596	residuals	TRAZODONE	50	MG	QD	TRUE	ORAL	TABLET	PND_PRN			7.5	NA
CCF2RS0598	residuals	AMLODIPINE	10	MG	QD	FALSE	ORAL	TABLET	DAP	17.2		42	high
CCF2RS0598	residuals	SIMVASTATIN	40	MG	QD	FALSE	ORAL	TABLET	DAP	1.15		2.5	low
CCF2RS0599	residuals	ACETAMINOPHEN							DNP	15400		2	mid
CCF2RS0599	residuals	HYDROCHLOROTHIAZIDE	25	MG	QD	FALSE	ORAL	CAPSULE	DAP	59.8		11	mid
CCF2RS0599	residuals	METOPROLOL	25	MG	BID	FALSE	ORAL	TABLET	DAP	9.03		5	low
CCF2RS0600	residuals	ACETAMINOPHEN							DNP	20000		2	mid
CCF2RS0600	residuals	HYDROCHLOROTHIAZIDE	12.5	MG	QD	FALSE	ORAL	CAPSULE	DAP	123		11	mid
CCF2RS0600	residuals	OMEPRAZOLE	20	MG	QD	FALSE	ORAL	CAPSULE	DAP	qual		1	NA
CCF2RS0605	residuals	ACETAMINOPHEN	325	MG	TID	TRUE	ORAL	TABLET	DAP	20000		2	mid
CCF2RS0605	residuals	HYDROCHLOROTHIAZIDE	25	MG	QD	FALSE	ORAL	TABLET	DAP	223		11	mid
CCF2RS0605	residuals	OXYCODONE	5	MG	TID	TRUE	ORAL	TABLET	DAP	12.8		3.5	mid
CCF2RS0606	residuals	AMLODIPINE	10	MG	QD	FALSE	ORAL	CAPSULE	DAP	13.7		42	mid
CCF2RS0606	residuals	ATORVASTATIN	20	MG	QD	FALSE	ORAL	TABLET	PND			19.5	NA
CCF2RS0607	residuals	IBUPROFEN	600	MG	QID	TRUE	ORAL	TABLET	PND_PRN			2	NA
CCF2RS0608	residuals	ACETAMINOPHEN	325	MG	QID	TRUE	ORAL	TABLET	PND_PRN			2	NA
CCF2RS0608	residuals	CITALOPRAM	10	MG	QD	FALSE	ORAL	TABLET	DAP	5.2		33	low
CCF2RS0608	residuals	HYDROCODONE	5	MG	QID	TRUE	ORAL	TABLET	PND_PRN			4	NA
CCF2RS0608	residuals	WARFARIN	5	MG	QD	FALSE	ORAL	TABLET	DAP	622		43.5	low
CCF2RS0610	residuals	ACETAMINOPHEN	325	MG		FALSE	ORAL	CAPSULE	DAP	13000		2	mid
CCF2RS0610	residuals	ALPRAZOLAM	0.5	MG	QID	FALSE	ORAL	TABLET	PND			13.5	NA
CCF2RS0610	residuals	CLONAZEPAM	0.5	MG	BID	TRUE	ORAL	TABLET	DAP	1.35		40	low
CCF2RS0610	residuals	CITALOPRAM	20	MG		FALSE	ORAL	TABLET	DAP	23.8		33	low
CCF2RS0610	residuals	OMEPRAZOLE	20	MG	QD	FALSE	ORAL	CAPSULE	DAP	qual		1	NA
CCF2RS0611	residuals	DILTIAZEM	240	MG	QD	FALSE	ORAL	CAPSULE	DAP	40.8		4	mid
CCF2RS0611	residuals	OMEPRAZOLE	40	MG	QD	FALSE	ORAL	CAPSULE	PND			1	NA
CCF2RS0611	residuals	METOPROLOL	100	MG	QD	FALSE	ORAL	TABLET	DAP	14.9		5	low
CCF2RS0612	residuals	ACETAMINOPHEN	325	MG		FALSE	ORAL	TABLET	DAP	11300		2	mid
CCF2RS0612	residuals	DIAZEPAM	10	MG		FALSE	ORAL	TABLET	DAP	584.9		36	mid
CCF2RS0612	residuals	METOPROLOL	50	MG		FALSE	ORAL	TABLET	DAP	13.9		5	low
CCF2RS0612	residuals	OXYMORPHONE							DNP	10.7			NA
CCF2RS0612	residuals	SERTRALINE	100	MG		FALSE	ORAL	TABLET	DAP	6.54		23	low
CCF2RS0613	residuals	SERTRALINE	50	MG	QD	FALSE	ORAL	TABLET	DAP	17.2		23	mid
CCF2RS0615	residuals	HYDROCHLOROTHIAZIDE	25	MG	QD	FALSE	ORAL	TABLET	PND			11	NA
CCF2RS0615	residuals	METOPROLOL	50	MG	BID	FALSE	ORAL	TABLET	DAP	qual		5	NA
CCF2RS0617	residuals	PRAVASTATIN	40	MG	QD	FALSE	ORAL	TABLET	PND			2.9	NA
CCF2RS0618	residuals	HYDROCHLOROTHIAZIDE	25	MG	QD	FALSE	ORAL	CAPSULE	DAP	18.4		11	low
CCF2RS0618	residuals	OMEPRAZOLE	40	MG	QD	FALSE	ORAL	CAPSULE	PND			1	NA
CCF2RS0619	residuals	ACETAMINOPHEN							DNP	15000		2	mid
CCF2RS0619	residuals	AMIODARONE							DNP	234		75	low
CCF2RS0619	residuals	METOPROLOL	25	MG	TID	FALSE	ORAL	TABLET	PND			5	NA
CCF2RS0619	residuals	OXYCODONE	5	MG	QID	TRUE	ORAL	TABLET	PND_PRN			3.5	NA
CCF2RS0620	residuals	ACETAMINOPHEN	300	MG		FALSE	ORAL	TABLET	PND			2	NA
CCF2RS0620	residuals	ALPRAZOLAM	0.5	MG	QID	FALSE	ORAL	TABLET	DAP	15.5		13.5	mid
CCF2RS0620	residuals	SERTRALINE	100	MG	QD	FALSE	ORAL	TABLET	DAP	19.4		23	mid
CCF2RS0620	residuals	WARFARIN	5	MG		FALSE	ORAL	TABLET	DAP	549		43.5	low
CCF2RS0621	residuals	LORAZEPAM	0.5	MG	TID	TRUE	ORAL	TABLET	DAP	0.35		14	low
CCF2RS0621	residuals	SERTRALINE	50	MG	QD	FALSE	ORAL	TABLET	DAP	12.1		23	mid
CCF2RS0623	residuals	ACETAMINOPHEN							DNP	11800		2	mid
CCF2RS0623	residuals	HYDROCODONE							DNP	0.67		4	low
CCF2RS0623	residuals	IBUPROFEN	800	MG	TID	TRUE	ORAL	TABLET	PND_PRN			2	NA
CCF2RS0623	residuals	OXYCODONE							DNP	0.52		3.5	low
CCF2RS0623	residuals	QUETIAPINE	400	MG	QD	FALSE	ORAL	TABLET	DAP	810		7	high
CCF2RS0623	residuals	TRAZODONE							DNP	129		7.5	low
CCF2RS0625	residuals	ATORVASTATIN	20	MG	QD	FALSE	ORAL	TABLET	DAP	1.62		19.5	mid
CCF2RS0625	residuals	OXYMORPHONE							DNP	22.9			NA
CCF2RS0625	residuals	TEMAZEPAM	30	MG	QD	TRUE	ORAL	CAPSULE	DAP	84		9	mid
CCF2RS0626	residuals	SERTRALINE	50	MG	QD	FALSE	ORAL	TABLET	PND			23	NA
CCF2RS0628	residuals	ATORVASTATIN	10	MG	QD	FALSE	ORAL	TABLET	DAP	1.8		19.5	mid
CCF2RS0628	residuals	IBUPROFEN	600	MG	QID	TRUE	ORAL	TABLET	PND_PRN			2	NA
CCF2RS0630	residuals	ACETAMINOPHEN	500	MG	TID	TRUE	ORAL	TABLET	DAP	2700		2	low
CCF2RS0632	residuals	AMLODIPINE	10	MG	QD	FALSE	ORAL	TABLET	DAP	14.8		42	mid
CCF2RS0632	residuals	ATORVASTATIN	40	MG	QD	FALSE	ORAL	TABLET	DAP	9.32		19.5	high
CCF2RS0632	residuals	LORAZEPAM							DNP	1.13		14	low
CCF2RS0633	residuals	ACETAMINOPHEN	325	MG	BID	FALSE	ORAL	TABLET	PND			2	NA
CCF2RS0633	residuals	ATORVASTATIN	40	MG	QD	FALSE	ORAL	TABLET	DAP	0.19		19.5	low
CCF2RS0633	residuals	CLOPIDOGREL	75	MG	QD	FALSE	ORAL	TABLET	DAP	0.29		2.5	low
CCF2RS0634	residuals	ACETAMINOPHEN							DNP	17800		2	mid
CCF2RS0634	residuals	AMLODIPINE	10	MG	QD	FALSE	ORAL	TABLET	DAP	11.5		42	mid
CCF2RS0634	residuals	LORAZEPAM							DNP	0.43		14	low
CCF2RS0634	residuals	OMEPRAZOLE	40	MG	QD	FALSE	ORAL	CAPSULE	DAP	30.3		1	low
CCF2RS0634	residuals	PRAVASTATIN	40	MG	QD	FALSE	ORAL	TABLET	DAP	7.72		2.9	high
CCF2RS0636	residuals	ACETAMINOPHEN							DNP	6080		2	low
CCF2RS0636	residuals	FLUOXETINE	20	MG	QD	FALSE	ORAL	CAPSULE	PND			120	NA
CCF2RS0636	residuals	IBUPROFEN	600	MG	QID	TRUE	ORAL	TABLET	PND_PRN			2	NA
CCF2RS0637	residuals	ACETAMINOPHEN	325	MG		FALSE	ORAL	TABLET	DAP	5290		2	low
CCF2RS0637	residuals	OXYMORPHONE							DNP	1.59			NA
CCF2RS0637	residuals	SIMVASTATIN	20	MG	QD	FALSE	ORAL	TABLET	DAP	0.13		2.5	low
CCF2RS0638	residuals	AMLODIPINE	5	MG	QD	FALSE	ORAL	TABLET	DAP	3.26		42	mid
CCF2RS0638	residuals	HYDROCHLOROTHIAZIDE	50	MG	QD	FALSE	ORAL	TABLET	DAP	9.71		11	low
CCF2RS0638	residuals	IBUPROFEN	800	MG	TID	TRUE	ORAL	TABLET	PND_PRN			2	NA
CCF2RS0640	residuals	ACETAMINOPHEN							DNP	61.1		2	low
CCF2RS0640	residuals	NORTRIPTYLINE	75	MG	QD	FALSE	ORAL	CAPSULE	DAP	64.8		30	low
CCF2RS0642	residuals	HYDROCHLOROTHIAZIDE			QD	FALSE	ORAL	TABLET	DAP	5.07		11	low
CCF2RS0643	residuals	OMEPRAZOLE	20	MG	QD	FALSE	ORAL	CAPSULE	PND			1	NA
CCF2RS0643	residuals	HYDROCHLOROTHIAZIDE	12.5	MG		FALSE	ORAL	CAPSULE	DAP	70.2		11	mid
CCF2RS0643	residuals	SERTRALINE	25	MG	QD	FALSE	ORAL	TABLET	DAP	9.67		23	low
CCF2RS0644	residuals	ACETAMINOPHEN	325	MG	QID	TRUE	ORAL	TABLET	PND_PRN			2	NA
CCF2RS0644	residuals	AMITRIPTYLINE	100	MG	QD	FALSE	ORAL	TABLET	PND			19	NA
CCF2RS0644	residuals	LORAZEPAM	1	MG	BID	TRUE	ORAL	TABLET	DAP	16.2		14	high
CCF2RS0644	residuals	OXYCODONE	5	MG	QID	TRUE	ORAL	TABLET	PND_PRN			3.5	NA
CCF2RS0645	residuals	ACETAMINOPHEN							DNP	1840		2	low
CCF2RS0647	residuals	ACETAMINOPHEN							DNP	6790		2	low
CCF2RS0647	residuals	SERTRALINE	50	MG	QD	FALSE	ORAL	TABLET	DAP	9.64		23	low
CCF2RS0649	residuals	PAROXETINE	30	MG	QD	FALSE	ORAL	TABLET	DAP	36.2		28	mid
CCF2RS0652	residuals	ACETAMINOPHEN	650	MG	QD	TRUE	ORAL	TABLET	DAP	10900		2	mid
CCF2RS0652	residuals	DILTIAZEM	30	MG	TID	FALSE	ORAL	TABLET	DAP	68.9		4	mid
CCF2RS0652	residuals	METOPROLOL	100	MG	QD	FALSE	ORAL	TABLET	DAP	16.2		5	low
CCF2RS0653	residuals	ACETAMINOPHEN	325	MG	TID	TRUE	ORAL	TABLET	PND_PRN			2	NA
CCF2RS0653	residuals	AMLODIPINE	5	MG	QD	FALSE	ORAL	TABLET	DAP	4.9		42	mid
CCF2RS0653	residuals	ATORVASTATIN	40	MG	QD	FALSE	ORAL	TABLET	DAP	0.39		19.5	low
CCF2RS0653	residuals	GEMFIBROZIL	600	MG	BID	FALSE	ORAL	TABLET	PND			1.1	NA
CCF2RS0653	residuals	HYDROCHLOROTHIAZIDE	12.5	MG	QD	FALSE	ORAL	CAPSULE	DAP	97.5		11	mid
CCF2RS0653	residuals	HYDROCODONE	5	MG	TID	TRUE	ORAL	TABLET	PND_PRN			4	NA
CCF2RS0656	residuals	CITALOPRAM	40	MG	QD	FALSE	ORAL	TABLET	DAP	65.7		33	mid
CCF2RS0656	residuals	LORAZEPAM	0.5	MG	TID	TRUE	ORAL	TABLET	DAP	3.62		14	low
CCF2RS0657	residuals	ACETAMINOPHEN	325	MG	Q5H	FALSE	ORAL	TABLET	PND			2	NA
CCF2RS0657	residuals	AMLODIPINE	5	MG	QD	FALSE	ORAL	TABLET	PND			42	NA
CCF2RS0657	residuals	ATORVASTATIN	40	MG		FALSE	ORAL	TABLET	PND			19.5	NA
CCF2RS0657	residuals	HYDROCHLOROTHIAZIDE	25	MG		FALSE	ORAL	TABLET	PND			11	NA
CCF2RS0657	residuals	HYDROCODONE	10	MG	Q5H	FALSE	ORAL	TABLET	PND			4	NA
CCF2RS0657	residuals	OMEPRAZOLE							DNP	8.71		1	low
CCF2RS0658	residuals	DULOXETINE	60	MG	QD	FALSE	ORAL	CAPSULE	DAP	33.6		14	mid
CCF2RS0659	residuals	CITALOPRAM	20	MG	QD	FALSE	ORAL	TABLET	DAP	28.4		33	low
CCF2RS0660	residuals	AMLODIPINE	5	MG	QD	FALSE	ORAL	CAPSULE	DAP	4.88		42	mid
CCF2RS0661	residuals	IBUPROFEN							DNP	7870		2	low
CCF2RS0663	residuals	ACETAMINOPHEN	500	MG	TID	TRUE	ORAL	TABLET	DAP	3740		2	low
CCF2RS0663	residuals	HYDROCODONE	5	MG	TID	TRUE	ORAL	TABLET	DAP	7.64		4	low
CCF2RS0663	residuals	IBUPROFEN	800	MG	TID	TRUE	ORAL	TABLET	PND_PRN			2	NA
CCF2RS0663	residuals	SIMVASTATIN	40	MG	QD	FALSE	ORAL	TABLET	DAP	4.39		2.5	mid
CCF2RS0664	residuals	OMEPRAZOLE	40	MG	QD	FALSE	ORAL	CAPSULE	PND			1	NA
CCF2RS0664	residuals	SERTRALINE	50	MG	QD	FALSE	ORAL	TABLET	DAP	2.6		23	low
CCF2RS0665	residuals	OMEPRAZOLE							DNP	12.2		1	low
CCF2RS0666	residuals	ACETAMINOPHEN							DNP	4990		2	low
CCF2RS0666	residuals	ALPRAZOLAM							DNP	7.5		13.5	mid
CCF2RS0666	residuals	DULOXETINE							DNP	16.1		14	low
CCF2RS0666	residuals	HYDROCODONE							DNP	38.9		4	mid
CCF2RS0666	residuals	IBUPROFEN							DNP	11100		2	low
CCF2RS0667	residuals	DIAZEPAM	10	MG	QD	TRUE	ORAL	TABLET	PND_PRN			36	NA
CCF2RS0667	residuals	HYDROCHLOROTHIAZIDE	25	MG	QD	FALSE	ORAL	TABLET	DAP	399		11	mid
CCF2RS0667	residuals	IBUPROFEN							DNP	4860		2	low
CCF2RS0669	residuals	ACETAMINOPHEN							DNP	179		2	low
CCF2RS0670	residuals	ACETAMINOPHEN							DNP	7140		2	low
CCF2RS0670	residuals	AMLODIPINE	5	MG	QD	FALSE	ORAL	TABLET	DAP	3.27		42	mid
CCF2RS0670	residuals	HYDROCHLOROTHIAZIDE	25	MG	QD	FALSE	ORAL	TABLET	DAP	40.3		11	mid
CCF2RS0670	residuals	HYDROCODONE	1	mg/mL	BID	TRUE	ORAL	SOLUTION	DAP	12.8		4	mid
CCF2RS0670	residuals	IBUPROFEN	800	MG	TID	TRUE	ORAL	TABLET	DAP	4060		2	low
CCF2RS0670	residuals	LORAZEPAM	1	MG	QID	TRUE	ORAL	TABLET	DAP	21.5		14	high
CCF2RS0670	residuals	PRAVASTATIN	40	MG	QD	FALSE	ORAL	TABLET	DAP	2.46		2.9	low
CCF2RS0671	residuals	ACETAMINOPHEN							DNP	9620		2	low
CCF2RS0671	residuals	ALPRAZOLAM							DNP	0.59		13.5	low
CCF2RS0671	residuals	SERTRALINE							DNP	4.41		23	low
CCF2RS0672	residuals	ATORVASTATIN	40	MG	QD	FALSE	ORAL	TABLET	PND			19.5	NA
CCF2RS0672	residuals	METOPROLOL	25	MG	BID	FALSE	ORAL	TABLET	DAP	qual		5	NA
CCF2RS0673	residuals	ATORVASTATIN	20	MG	QD	FALSE	ORAL	TABLET	PND			19.5	NA
CCF2RS0674	residuals	ACETAMINOPHEN							DNP	21.8		2	low
CCF2RS0674	residuals	ATORVASTATIN							DNP	0.11		19.5	low
CCF2RS0674	residuals	HYDROCHLOROTHIAZIDE	12.5	MG	QD	FALSE	ORAL	TABLET	DAP	234		2.5	mid
CCF2RS0676	residuals	HYDROCHLOROTHIAZIDE	25	MG	QD	FALSE	ORAL	CAPSULE	DAP	195		11	mid
CCF2RS0677	residuals	ACETAMINOPHEN							DNP	3850		2	low
CCF2RS0677	residuals	HYDROCHLOROTHIAZIDE	12.5	MG		FALSE	ORAL	TABLET	PND			11	NA
CCF2RS0679	residuals	AMLODIPINE	10	MG	QD	FALSE	ORAL	TABLET	DAP	0.92		42	low
CCF2RS0679	residuals	HYDROCHLOROTHIAZIDE	25	MG	QD	FALSE	ORAL	TABLET	DAP	67.2		11	mid
CCF2RS0679	residuals	OMEPRAZOLE	40	MG	QD	FALSE	ORAL	CAPSULE	DAP	231		1	mid
CCF2RS0679	residuals	WARFARIN	5	MG	QD	FALSE	ORAL	TABLET	DAP	627		43.5	low
CCF2RS0680	residuals	ACETAMINOPHEN	325	MG	TID	TRUE	ORAL	TABLET	DAP	8060		2	low
CCF2RS0680	residuals	METOPROLOL	100	MG	QD	FALSE	ORAL	TABLET	DAP	114		5	mid
CCF2RS0680	residuals	OXYCODONE	5	MG	TID	TRUE	ORAL	TABLET	DAP	14.5		3.5	mid
CCF2RS0681	residuals	IBUPROFEN	800	MG	TID	FALSE	ORAL	TABLET	PND			2	NA
CCF2RS0683	residuals	OXYMORPHONE							DNP	1.5			NA
CCF2RS0684	residuals	CLONAZEPAM							DNP	2.32		40	low
CCF2RS0684	residuals	OMEPRAZOLE							DNP	29.7		1	low
CCF2RS0685	residuals	ACETAMINOPHEN							DNP	7240		2	low
CCF2RS0685	residuals	ALPRAZOLAM	1	MG	QID	FALSE	ORAL	TABLET	DAP	61.6		13.5	high
CCF2RS0685	residuals	DIAZEPAM							DNP	153.2		36	low
CCF2RS0685	residuals	DULOXETINE	30	MG	QD	FALSE	ORAL	CAPSULE	DAP	19.2		14	low
CCF2RS0685	residuals	HYDROMORPHONE	0.2	mg/mL		FALSE	ORAL	SOLUTION	DAP	44.8		2.4	high
CCF2RS0685	residuals	OLANZAPINE							DNP	19.8		45	low
CCF2RS0685	residuals	QUETIAPINE	100	MG	QD	FALSE	ORAL	TABLET	PND			7	NA
CCF2RS0686	residuals	CLONAZEPAM							DNP	0.62		40	low
CCF2RS0686	residuals	HYDROCHLOROTHIAZIDE	25	MG	QD	FALSE	ORAL	TABLET	DAP	34.1		11	low
CCF2RS0686	residuals	OMEPRAZOLE	20	MG	other	TRUE	ORAL	CAPSULE	PND_PRN			1	NA
CCF2RS0688	residuals	ALPRAZOLAM	0.5	MG	QD	FALSE	ORAL	TABLET	DAP	11.6		13.5	mid
CCF2RS0689	residuals	ACETAMINOPHEN	650	MG	TID	TRUE	ORAL	TABLET	PND_PRN			2	NA
CCF2RS0689	residuals	OMEPRAZOLE	20	MG	BID	FALSE	ORAL	CAPSULE	PND			1	NA
CCF2RS0689	residuals	SIMVASTATIN	20	MG	QD	FALSE	ORAL	TABLET	DAP	1.06		2.5	low
CCF2RS0690	residuals	SIMVASTATIN	20	MG	QD	FALSE	ORAL	TABLET	PND			2.5	NA
CCF2RS0691	residuals	ACETAMINOPHEN	650	MG		FALSE	ORAL	TABLET	DAP	1100		2	low
CCF2RS0691	residuals	CLONAZEPAM	1.5	MG		FALSE	ORAL	TABLET	DAP	15.8		40	mid
CCF2RS0691	residuals	FLUOXETINE							DNP	81.1		120	low
CCF2RS0691	residuals	HYDROMORPHONE							DNP	1.09		2.4	low
CCF2RS0691	residuals	LORAZEPAM	1	MG		FALSE	INJECTION	INJECTABLE	DAP	1.04		14	low
CCF2RS0691	residuals	OXYCODONE	5	MG		FALSE	ORAL	TABLET	DAP	0.8		3.5	low
CCF2RS0691	residuals	SERTRALINE							DNP	4.33		23	low
CCF2RS0691	residuals	TRAZODONE	50	MG		FALSE	ORAL	TABLET	PND			7.5	NA
CCF2RS0692	residuals	ACETAMINOPHEN							DNP	55.1		2	low
CCF2RS0692	residuals	SIMVASTATIN	20	MG	QD	FALSE	ORAL	TABLET	PND			2.5	NA
CCF2RS0693	residuals	IBUPROFEN							DNP	24800		2	mid
CCF2RS0695	residuals	ATORVASTATIN							DNP	1.6		19.5	mid
CCF2RS0698	residuals	ATORVASTATIN	20	MG	QD	FALSE	ORAL	TABLET	DAP	0.36		19.5	low
CCF2RS0698	residuals	METOPROLOL	100	MG	BID	FALSE	ORAL	TABLET	DAP	1.01		5	low
CCF2RS0699	residuals	ACETAMINOPHEN							DNP	8800		2	low
CCF2RS0699	residuals	CLONAZEPAM							DNP	9.47		40	mid
CCF2RS0699	residuals	HYDROMORPHONE	4	MG	QID	TRUE	ORAL	TABLET	DAP	0.89		2.4	low
CCF2RS0700	residuals	ATORVASTATIN	10	MG	QD	FALSE	ORAL	TABLET	DAP	0.81		19.5	low
CCF2RS0701	residuals	ACETAMINOPHEN	300	MG	BID	TRUE	ORAL	TABLET	DAP	285		2	low
CCF2RS0701	residuals	ATORVASTATIN	20	MG	QD	FALSE	ORAL	TABLET	DAP	1.19		19.5	mid
CCF2RS0701	residuals	DULOXETINE	30	MG	BID	FALSE	ORAL	CAPSULE	DAP	45.4		14	mid
CCF2RS0701	residuals	HYDROCHLOROTHIAZIDE	12.5	MG	QD	FALSE	ORAL	CAPSULE	DAP	28.4		11	low
CCF2RS0701	residuals	METOPROLOL	100	MG	BID	FALSE	ORAL	TABLET	DAP	192		5	mid
CCF2RS0701	residuals	WARFARIN	1	MG		FALSE	ORAL	TABLET	DAP	201		43.5	low
CCF2RS0702	residuals	AMITRIPTYLINE	25	MG		FALSE	ORAL	TABLET	PND			19	NA
CCF2RS0702	residuals	SERTRALINE	25	MG	QD	FALSE	ORAL	TABLET	DAP	13.7		23	mid
CCF2RS0703	residuals	ACETAMINOPHEN							DNP	9370		2	low
CCF2RS0703	residuals	AMLODIPINE	5	MG	QD	FALSE	ORAL	TABLET	DAP	9.64		42	mid
CCF2RS0703	residuals	ATORVASTATIN	20	MG	QD	FALSE	ORAL	TABLET	DAP	1.53		19.5	mid
CCF2RS0703	residuals	FLUOXETINE	20	MG	QD	FALSE	ORAL	CAPSULE	DAP	148.5		120	mid
CCF2RS0703	residuals	IBUPROFEN							DNP	2130		2	low
CCF2RS0703	residuals	LORAZEPAM	0.5	MG	TID	TRUE	ORAL	TABLET	PND_PRN			14	NA
CCF2RS0704	residuals	HYDROCHLOROTHIAZIDE	12.5	MG	QD	FALSE	ORAL	TABLET	DAP	103		11	mid
CCF2RS0704	residuals	SIMVASTATIN	40	MG	QD	FALSE	ORAL	TABLET	DAP	qual		2.5	NA
CCF2RS0705	residuals	ACETAMINOPHEN							DNP	398		2	low
CCF2RS0705	residuals	ATORVASTATIN	20	MG	QD	FALSE	ORAL	TABLET	DAP	3.38		19.5	mid
CCF2RS0705	residuals	METOPROLOL	25	MG	BID	FALSE	ORAL	TABLET	DAP	12.5		5	low
CCF2RS0705	residuals	TRAZODONE							DNP	177		7.5	low
CCF2RS0707	residuals	CITALOPRAM	20	MG	QD	FALSE	ORAL	TABLET	PND			33	NA
CCF2RS0708	residuals	ATORVASTATIN							DNP	13.8		19.5	high
CCF2RS0708	residuals	METOPROLOL							DNP	59.9		5	mid
CCF2RS0709	residuals	ATORVASTATIN							DNP	0.11		19.5	low
CCF2RS0709	residuals	CLOPIDOGREL	75	MG		FALSE	ORAL	TABLET	PND			2.5	NA
CCF2RS0709	residuals	DIAZEPAM							DNP	58.58		36	low
CCF2RS0709	residuals	HYDROCHLOROTHIAZIDE	25	MG		FALSE	ORAL	TABLET	DAP	216		11	mid
CCF2RS0709	residuals	METOPROLOL	25	MG	BID	FALSE	ORAL	TABLET	DAP	8.89		5	low
CCF2RS0711	residuals	ACETAMINOPHEN	500	MG	QID	TRUE	ORAL	TABLET	PND_PRN			2	NA
CCF2RS0711	residuals	IBUPROFEN	600	MG	QID	TRUE	ORAL	TABLET	PND_PRN			2	NA
CCF2RS0711	residuals	OXYMORPHONE							DNP	1.64			NA
CCF2RS0712	residuals	METOPROLOL	50	MG	QD	FALSE	ORAL	TABLET	DAP	15.9		5	low
CCF2RS0714	residuals	ACETAMINOPHEN							DNP	19800		2	mid
CCF2RS0714	residuals	AMITRIPTYLINE	10	MG	QD	FALSE	ORAL	TABLET	DAP	12.67		19	low
CCF2RS0714	residuals	ATORVASTATIN	20	MG	QD	FALSE	ORAL	TABLET	DAP	15.4		19.5	high
CCF2RS0715	residuals	ACETAMINOPHEN	325	MG	QID	TRUE	ORAL	TABLET	PND_PRN			2	NA
CCF2RS0715	residuals	HYDROCODONE	5	MG	QID	TRUE	ORAL	TABLET	PND_PRN			4	NA
CCF2RS0715	residuals	SIMVASTATIN	40	MG	QD	FALSE	ORAL	TABLET	DAP	4.17		2.5	mid
CCF2RS0716	residuals	OMEPRAZOLE							DNP	76.3		1	mid
CCF2RS0716	residuals	OXAZEPAM							DNP	27.9		9.5	low
CCF2RS0716	residuals	OXYCODONE							DNP	47.1		3.5	mid
CCF2RS0716	residuals	PAROXETINE	20	MG	QD	FALSE	ORAL	TABLET	PND			28	NA
CCF2RS0716	residuals	SERTRALINE							DNP	2.39		23	low
CCF2RS0717	residuals	OMEPRAZOLE							DNP	230		1	mid
CCF2RS0717	residuals	OXAZEPAM							DNP	238		9.5	mid
CCF2RS0721	residuals	SIMVASTATIN							DNP	1.93		2.5	low
CCF2RS0722	residuals	ACETAMINOPHEN	650	MG	QID	TRUE	ORAL	TABLET	PND_PRN			2	NA
CCF2RS0722	residuals	CITALOPRAM	40	MG	QD	FALSE	ORAL	TABLET	DAP	72.8		33	mid
CCF2RS0722	residuals	PRAVASTATIN	10	MG	QD	FALSE	ORAL	TABLET	PND			2.9	NA
CCF2RS0729	residuals	DILTIAZEM	180	MG	QD	FALSE	ORAL	CAPSULE	DAP	37.5		4	mid
CCF2RS0729	residuals	WARFARIN	4	MG	QD	FALSE	ORAL	TABLET	DAP	964		43.5	low
CCF2RS0730	residuals	ACETAMINOPHEN	650	MG	QID	TRUE	ORAL	TABLET	DAP	150		2	low
CCF2RS0730	residuals	PRAVASTATIN	10	MG	QD	FALSE	ORAL	TABLET	PND			2.9	NA
CCF2RS0731	residuals	SIMVASTATIN	80	MG		FALSE	ORAL	TABLET	DAP	0.5		2.5	low
CCF2RS0733	residuals	IBUPROFEN							DNP	3990		2	low
CCF2RS0735	residuals	ACETAMINOPHEN	325	MG	TID	TRUE	ORAL	CAPSULE	DAP	425		2	low
CCF2RS0736	residuals	SIMVASTATIN	40	MG	QD	FALSE	ORAL	TABLET	DAP	0.96		2.5	low
CCF2RS0738	residuals	ACETAMINOPHEN	325	MG	TID	TRUE	ORAL	TABLET	DAP	507		2	low
CCF2RS0738	residuals	ATORVASTATIN	20	MG	QD	FALSE	ORAL	TABLET	DAP	6.69		19.5	mid
CCF2RS0738	residuals	METOPROLOL	25	MG	QD	FALSE	ORAL	TABLET	DAP	16		5	low
CCF2RS0738	residuals	OMEPRAZOLE	10	MG	QD	FALSE	ORAL	CAPSULE	DAP	205		1	mid
CCF2RS0738	residuals	OXYCODONE	5	MG	TID	TRUE	ORAL	TABLET	DAP	1.39		3.5	low
CCF2RS0741	residuals	SIMVASTATIN	20	MG	QD	FALSE	ORAL	TABLET	DAP	0.31		2.5	low
CCF2RS0743	residuals	ACETAMINOPHEN	325	MG		FALSE	ORAL	TABLET	DAP	1250		2	low
CCF2RS0743	residuals	AMLODIPINE	5	MG		FALSE	ORAL	TABLET	PND			42	NA
CCF2RS0743	residuals	ATORVASTATIN	80	MG		FALSE	ORAL	TABLET	DAP	70.9		19.5	high
CCF2RS0743	residuals	CLOPIDOGREL	75	MG		FALSE	ORAL	TABLET	DAP	0.54		2.5	low
CCF2RS0743	residuals	METOPROLOL	100	MG		FALSE	ORAL	TABLET	DAP	281		5	mid
CCF2RS0743	residuals	OMEPRAZOLE	20	MG		FALSE	ORAL	CAPSULE	DAP	1190		1	mid
CCF2RS0743	residuals	OXYCODONE	5	MG		FALSE	ORAL	TABLET	DAP	2.41		3.5	low
CCF2RS0747	residuals	ATORVASTATIN	10	MG	QD	FALSE	ORAL	TABLET	DAP	1.09		19.5	mid
CCF2RS0750	residuals	ATORVASTATIN							DNP	7.89		19.5	mid
CCF2RS0750	residuals	HYDROCHLOROTHIAZIDE	12.5	MG	BID	FALSE	ORAL	TABLET	DAP	67		11	mid
CCF2RS0750	residuals	LORAZEPAM							DNP	0.11		14	low
CCF2RS0751	residuals	IBUPROFEN							DNP	1800		2	low
CCF2RS0752	residuals	HYDROCHLOROTHIAZIDE	25	MG	QD	FALSE	ORAL	TABLET	DAP	11.6		11	low
CCF2RS0752	residuals	METOPROLOL	50	MG	QD	FALSE	ORAL	TABLET	DAP	3.65		5	low
CCF2RS0755	residuals	ACETAMINOPHEN							DNP	1800		2	low
CCF2RS0755	residuals	OMEPRAZOLE	20	MG	QD	FALSE	ORAL	CAPSULE	DAP	8.45		1	low
CCF2RS0755	residuals	SERTRALINE	100	MG	QD	FALSE	ORAL	TABLET	DAP	17.1		23	mid
CCF2RS0755	residuals	TRAZODONE	50	MG		FALSE	ORAL	TABLET	PND			7.5	NA
CCF2RS0756	residuals	OMEPRAZOLE	40	MG	QD	FALSE	ORAL	CAPSULE	PND			1	NA
CCF2RS0757	residuals	ACETAMINOPHEN							DNP	573		2	low
CCF2RS0757	residuals	CITALOPRAM	20	MG	QD	FALSE	ORAL	TABLET	DAP	38.4		33	low
CCF2RS0757	residuals	LORAZEPAM							DNP	0.3		14	low
CCF2RS0758	residuals	ACETAMINOPHEN	325	MG	QID	TRUE	ORAL	TABLET	DAP	6190		2	low
CCF2RS0758	residuals	AMLODIPINE	10	MG	QD	FALSE	ORAL	TABLET	DAP	11.5		42	mid
CCF2RS0758	residuals	ATORVASTATIN	40	MG	QD	FALSE	ORAL	TABLET	PND			19.5	NA
CCF2RS0758	residuals	HYDROCHLOROTHIAZIDE	25	MG	QD	FALSE	ORAL	TABLET	DAP	435		11	mid
CCF2RS0758	residuals	OXYCODONE	10	MG	QID	TRUE	ORAL	TABLET	DAP	7.15		3.5	mid
CCF2RS0759	residuals	ACETAMINOPHEN	325	MG	QID	TRUE	ORAL	TABLET	DAP	2310		2	low
CCF2RS0760	residuals	ACETAMINOPHEN							DNP	14600		2	mid
CCF2RS0761	residuals	ACETAMINOPHEN	500	MG	QID	TRUE	ORAL	TABLET	PND_PRN			2	NA
CCF2RS0761	residuals	ALPRAZOLAM	0.25	MG		FALSE	ORAL	TABLET	PND			13.5	NA
CCF2RS0762	residuals	LORAZEPAM							DNP	0.14		14	low
CCF2RS0762	residuals	SIMVASTATIN	20	MG	QD	FALSE	ORAL	TABLET	DAP	0.11		2.5	low
CCF2RS0764	residuals	ALPRAZOLAM	0.25	MG	QD	TRUE	ORAL	TABLET	PND_PRN			13.5	NA
CCF2RS0764	residuals	OMEPRAZOLE	40	MG	QD	FALSE	ORAL	CAPSULE	PND			1	NA
CCF2RS0764	residuals	SERTRALINE	100	MG	QD	FALSE	ORAL	TABLET	DAP	8.8		23	low
CCF2RS0765	residuals	LORAZEPAM	0.5	MG	QD	FALSE	ORAL	TABLET	DAP	27.8		14	high
CCF2RS0766	residuals	ACETAMINOPHEN	325	MG	TID	TRUE	ORAL	TABLET	DAP	925		2	low
CCF2RS0766	residuals	AMLODIPINE	10	MG	QD	FALSE	ORAL	TABLET	DAP	8.21		42	mid
CCF2RS0766	residuals	HYDROCODONE	5	MG	TID	TRUE	ORAL	TABLET	PND_PRN			4	NA
CCF2RS0766	residuals	IBUPROFEN							DNP	1700		2	low
CCF2RS0767	residuals	ACETAMINOPHEN	300	MG	QID	TRUE	ORAL	TABLET	DAP	3800		2	low
CCF2RS0768	residuals	AMLODIPINE	10	MG	QD	FALSE	ORAL	TABLET	DAP	14.4		42	mid
CCF2RS0769	residuals	ACETAMINOPHEN							DNP	3600		2	low
CCF2RS0769	residuals	METOPROLOL	25	MG	QD	FALSE	ORAL	TABLET	DAP	13.7		5	low
CCF2RS0769	residuals	PAROXETINE	40	MG	QD	FALSE	ORAL	TABLET	DAP	153		28	high
CCF2RS0770	residuals	OXYMORPHONE							DNP	1.08			NA
CCF2RS0771	residuals	DULOXETINE	60	MG		FALSE	ORAL	CAPSULE	DAP	74		14	mid
CCF2RS0771	residuals	SIMVASTATIN	40	MG	QD	FALSE	ORAL	TABLET	DAP	1.3		2.5	low
CCF2RS0774	residuals	ACETAMINOPHEN							DNP	56.7		2	low
CCF2RS0774	residuals	OMEPRAZOLE	20	MG	QD	FALSE	ORAL	CAPSULE	PND			1	NA
CCF2RS0775	residuals	ACETAMINOPHEN							DNP	145		2	low
CCF2RS0776	residuals	ACETAMINOPHEN							DNP	465		2	low
CCF2RS0776	residuals	AMLODIPINE	5	MG	QD	FALSE	ORAL	TABLET	DAP	8.43		42	mid
CCF2RS0776	residuals	HYDROCHLOROTHIAZIDE	25	MG	QD	FALSE	ORAL	TABLET	PND			11	NA
CCF2RS0776	residuals	SERTRALINE	100	MG	QD	FALSE	ORAL	TABLET	DAP	31.6		23	mid
CCF2RS0779	residuals	ACETAMINOPHEN							DNP	88.8		2	low
CCF2RS0779	residuals	OMEPRAZOLE	20	MG	BID	FALSE	ORAL	CAPSULE	PND			1	NA
CCF2RS0780	residuals	HYDROCHLOROTHIAZIDE	25	MG		FALSE	ORAL	TABLET	DAP	8.3		11	low
CCF2RS0780	residuals	LORAZEPAM							DNP	0.13		14	low
CCF2RS0780	residuals	TRAZODONE	50	MG	QD	TRUE	ORAL	TABLET	DAP	133		7.5	low
CCF2RS0782	residuals	HYDROCODONE	1	mg/mL		FALSE	ORAL	SOLUTION	PND			4	NA
CCF2RS0782	residuals	LORAZEPAM	0.5	MG	TID	FALSE	ORAL	TABLET	DAP	0.11		14	low
CCF2RS0782	residuals	SIMVASTATIN	10	MG	QD	FALSE	ORAL	TABLET	PND			2.5	NA
CCF2RS0784	residuals	SERTRALINE	100	MG	QD	FALSE	ORAL	TABLET	DAP	84.2		23	mid
CCF2RS0784	residuals	TRAZODONE	100	MG	QD	FALSE	ORAL	TABLET	DAP	423		7.5	low
CCF2RS0785	residuals	CLONAZEPAM							DNP	0.84		40	low
CCF2RS0786	residuals	OMEPRAZOLE	40	MG	QD	FALSE	ORAL	CAPSULE	DAP	32.4		1	low
CCF2RS0786	residuals	SERTRALINE	100	MG	QD	FALSE	ORAL	TABLET	DAP	49.1		23	mid
CCF2RS0787	residuals	ACETAMINOPHEN							DNP	38.7		2	low
CCF2RS0787	residuals	ATORVASTATIN	40	MG	QD	FALSE	ORAL	TABLET	DAP	5.88		19.5	mid
CCF2RS0788	residuals	HYDROCHLOROTHIAZIDE	25	MG	TID	TRUE	ORAL	TABLET	DAP	197		11	mid
CCF2RS0788	residuals	NORTRIPTYLINE							DNP	26.6		30	low
CCF2RS0788	residuals	SIMVASTATIN	20	MG	QD	FALSE	ORAL	TABLET	DAP	0.28		2.5	low
CCF2RS0789	residuals	ACETAMINOPHEN							DNP	11100		2	mid
CCF2RS0789	residuals	OMEPRAZOLE	20	MG	QD	FALSE	ORAL	CAPSULE	PND			1	NA
CCF2RS0790	residuals	IBUPROFEN	800	MG	TID	TRUE	ORAL	TABLET	PND_PRN			2	NA
CCF2RS0792	residuals	ACETAMINOPHEN	325	MG	TID	TRUE	ORAL	TABLET	PND_PRN			2	NA
CCF2RS0792	residuals	ALPRAZOLAM	1	MG	BID	TRUE	ORAL	TABLET	DAP	36.8		13.5	mid
CCF2RS0792	residuals	CITALOPRAM	40	MG	QD	FALSE	ORAL	TABLET	DAP	179		33	high
CCF2RS0792	residuals	OMEPRAZOLE	40	MG		FALSE	ORAL	CAPSULE	PND			1	NA
CCF2RS0792	residuals	OXYCODONE	5	MG	TID	TRUE	ORAL	TABLET	DAP	19.2		3.5	mid
CCF2RS0794	residuals	ACETAMINOPHEN							DNP	38.6		2	low
CCF2RS0794	residuals	DIAZEPAM	5	MG	TID	TRUE	ORAL	TABLET	DAP	561.5		36	mid
CCF2RS0794	residuals	OXYMORPHONE							DNP	5.64			NA
CCF2RS0795	residuals	LORAZEPAM							DNP	5.12		14	low
CCF2RS0795	residuals	SIMVASTATIN							DNP	0.12		2.5	low
CCF2RS0797	residuals	HYDROCHLOROTHIAZIDE	25	MG	QD	FALSE	ORAL	TABLET	DAP	41.9		11	mid
CCF2RS0799	residuals	CLOPIDOGREL							DNP	0.07		2.5	low
CCF2RS0799	residuals	METOPROLOL	25	MG	BID	FALSE	ORAL	TABLET	DAP	17.6		5	low
CCF2RS0800	residuals	CLOPIDOGREL	75	MG	QD	FALSE	ORAL	TABLET	DAP	0.12		2.5	low
CCF2RS0800	residuals	SIMVASTATIN	20	MG	QD	FALSE	ORAL	TABLET	PND			2.5	NA
CCF2RS0804	residuals	DILTIAZEM	360	MG	QD	FALSE	ORAL	CAPSULE	DAP	36.7		4	mid
CCF2RS0804	residuals	OMEPRAZOLE	20	MG	QD	FALSE	ORAL	CAPSULE	DAP	qual		1	NA
CCF2RS0806	residuals	WARFARIN	10	MG	QD	FALSE	ORAL	TABLET	DAP	1760		43.5	mid
CCF2RS0808	residuals	ACETAMINOPHEN							DNP	853		2	low
CCF2RS0808	residuals	IBUPROFEN	400	MG	QID	TRUE	ORAL	TABLET	PND_PRN			2	NA
CCF2RS0810	residuals	ATORVASTATIN	20	MG		FALSE	ORAL	TABLET	DAP	1.39		19.5	mid
CCF2RS0810	residuals	CLONAZEPAM	0.5	MG	BID	TRUE	ORAL	TABLET	DAP	3.44		40	low
CCF2RS0811	residuals	SIMVASTATIN	5	MG	QD	FALSE	ORAL	TABLET	PND			2.5	NA
CCF2RS0812	residuals	ACETAMINOPHEN	325	MG	BID	TRUE	ORAL	TABLET	PND_PRN			2	NA
CCF2RS0812	residuals	HYDROCHLOROTHIAZIDE	12.5	MG	QD	FALSE	ORAL	TABLET	DAP	17.5		11	low
CCF2RS0812	residuals	HYDROCODONE	5	MG	BID	TRUE	ORAL	TABLET	PND_PRN			4	NA
CCF2RS0812	residuals	OMEPRAZOLE	40	MG	QD	FALSE	ORAL	CAPSULE	DAP	qual		1	NA
CCF2RS0813	residuals	AMLODIPINE	10	MG	QD	FALSE	ORAL	TABLET	DAP	10.7		42	mid
CCF2RS0813	residuals	ATORVASTATIN	10	MG	QD	FALSE	ORAL	TABLET	PND			19.5	NA
CCF2RS0813	residuals	HYDROCHLOROTHIAZIDE	25	MG	QD	FALSE	ORAL	TABLET	DAP	194		11	mid
CCF2RS0814	residuals	HYDROCHLOROTHIAZIDE	25	MG	QD	FALSE	ORAL	TABLET	DAP	26.8		11	low
CCF2RS0814	residuals	IBUPROFEN							DNP	5520		2	low
CCF2RS0814	residuals	METOPROLOL	100	MG	QD	FALSE	ORAL	TABLET	DAP	9.73		5	low
CCF2RS0814	residuals	SIMVASTATIN	20	MG	QD	FALSE	ORAL	TABLET	DAP	3.37		2.5	mid
CCF2RS0814	residuals	VERAPAMIL	180	MG	QD	FALSE	ORAL	TABLET	DAP	62.1		4	mid
CCF2RS0815	residuals	CITALOPRAM	20	MG	QD	FALSE	ORAL	TABLET	DAP	39.5		33	low
CCF2RS0815	residuals	IBUPROFEN							DNP	16400		2	mid
CCF2RS0815	residuals	LORAZEPAM	1	MG	TID	TRUE	ORAL	TABLET	PND_PRN			14	NA
CCF2RS0818	residuals	DILTIAZEM							DNP	171		4	high
CCF2RS0818	residuals	HYDROCHLOROTHIAZIDE							DNP	26.7		11	low
CCF2RS0820	residuals	ACETAMINOPHEN	325	MG	TID	TRUE	ORAL	TABLET	PND_PRN			2	NA
CCF2RS0820	residuals	IBUPROFEN	400	MG	TID	TRUE	ORAL	TABLET	PND_PRN			2	NA
CCF2RS0820	residuals	METOPROLOL	50	MG	TID	FALSE	ORAL	TABLET	DAP	3.83		5	low
CCF2RS0820	residuals	PRAVASTATIN	20	MG	QD	FALSE	ORAL	TABLET	PND			2.9	NA
CCF2RS0820	residuals	SERTRALINE	50	MG	QD	FALSE	ORAL	TABLET	DAP	6.15		23	low
CCF2RS0822	residuals	ACETAMINOPHEN							DNP	2390		2	low
CCF2RS0822	residuals	AMLODIPINE	5	MG	QD	FALSE	ORAL	TABLET	DAP	2.96		42	low
CCF2RS0822	residuals	ATORVASTATIN	20	MG	QD	FALSE	ORAL	TABLET	DAP	1.88		19.5	mid
CCF2RS0823	residuals	DIAZEPAM							DNP	132.56		36	low
CCF2RS0823	residuals	OXYMORPHONE							DNP	1.3			NA
CCF2RS0824	residuals	CITALOPRAM							DNP	10.2		33	low
CCF2RS0824	residuals	OMEPRAZOLE				FALSE	ORAL	TABLET	DAP	683		1	mid
CCF2RS0829	residuals	AMLODIPINE							DNP	9.78		42	mid
CCF2RS0829	residuals	HYDROCHLOROTHIAZIDE	25	MG	QD	FALSE	ORAL	TABLET	DAP	123		11	mid
CCF2RS0830	residuals	AMLODIPINE	5	MG	QD	FALSE	ORAL	TABLET	DAP	21.1		42	high
CCF2RS0830	residuals	METOPROLOL	25	MG	QD	FALSE	ORAL	TABLET	DAP	19.7		5	low
CCF2RS0832	residuals	SIMVASTATIN							DNP	0.11		2.5	low
CCF2RS0833	residuals	HYDROCHLOROTHIAZIDE	12.5	MG	QD	FALSE	ORAL	TABLET	PND			11	NA
CCF2RS0833	residuals	METOPROLOL	50	MG	QD	FALSE	ORAL	TABLET	DAP	62.9		5	mid
CCF2RS0833	residuals	SIMVASTATIN	10	MG	QD	FALSE	ORAL	TABLET	PND			2.5	NA
CCF2RS0834	residuals	ACETAMINOPHEN	325	MG	QID	TRUE	ORAL	TABLET	DAP	4490		2	low
CCF2RS0834	residuals	HYDROCODONE	5	MG	QID	TRUE	ORAL	TABLET	DAP	3.34		4	low
CCF2RS0836	residuals	ACETAMINOPHEN							DNP	3620		2	low
CCF2RS0836	residuals	DILTIAZEM							DNP	16.5		4	low
CCF2RS0836	residuals	HYDROCODONE							DNP	11.6		4	mid
CCF2RS0839	residuals	ACETAMINOPHEN	325	MG		FALSE	ORAL	TABLET	PND			2	NA
CCF2RS0839	residuals	DULOXETINE	30	MG		FALSE	ORAL	CAPSULE	PND			14	NA
CCF2RS0840	residuals	ATORVASTATIN	80	MG	QD	FALSE	ORAL	TABLET	DAP	2.37		19.5	mid
CCF2RS0840	residuals	CLOPIDOGREL	75	MG	QD	FALSE	ORAL	TABLET	DAP	0.24		2.5	low
CCF2RS0840	residuals	METOPROLOL	25	MG	BID	FALSE	ORAL	TABLET	DAP	47		5	mid
CCF2RS0841	residuals	FLUOXETINE	40	MG	QD	FALSE	ORAL	CAPSULE	DAP	117		120	low
CCF2RS0842	residuals	AMLODIPINE	5	MG	QD	FALSE	ORAL	TABLET	PND			42	NA
CCF2RS0842	residuals	ATORVASTATIN	80	MG	QD	FALSE	ORAL	TABLET	PND			19.5	NA
CCF2RS0842	residuals	METOPROLOL	50	MG	QD	FALSE	ORAL	TABLET	PND			5	NA
CCF2RS0842	residuals	WARFARIN	5	MG		FALSE	ORAL	TABLET	PND			43.5	NA
CCF2RS0846	residuals	PAROXETINE	20	MG	QD	FALSE	ORAL	TABLET	PND			28	NA
CCF2RS0847	residuals	ACETAMINOPHEN	325	MG	TID	TRUE	ORAL	TABLET	PND_PRN			2	NA
CCF2RS0847	residuals	CLONAZEPAM	0.5	MG	QD	FALSE	ORAL	TABLET	DAP	2.54		40	low
CCF2RS0847	residuals	OXYCODONE	5	MG	TID	TRUE	ORAL	TABLET	PND_PRN			3.5	NA
CCF2RS0847	residuals	SERTRALINE	50	MG	QD	FALSE	ORAL	TABLET	DAP	19.6		23	mid
CCF2RS0847	residuals	WARFARIN	5	MG		FALSE	ORAL	TABLET	DAP	481		43.5	low
CCF2RS0848	residuals	ACETAMINOPHEN	500	MG	TID	TRUE	ORAL	TABLET	PND_PRN			2	NA
CCF2RS0849	residuals	ACETAMINOPHEN							DNP	781		2	low
CCF2RS0849	residuals	CITALOPRAM	40	MG	QD	FALSE	ORAL	TABLET	DAP	86.5		33	mid
CCF2RS0850	residuals	HYDROCHLOROTHIAZIDE	25	MG	QD	FALSE	ORAL	TABLET	DAP	129		11	mid
CCF2RS0850	residuals	SERTRALINE	100	MG	QD	FALSE	ORAL	TABLET	DAP	32.6		23	mid
CCF2RS0850	residuals	SIMVASTATIN	40	MG	QD	FALSE	ORAL	TABLET	DAP	0.46		2.5	low
CCF2RS0851	residuals	SERTRALINE	50	MG	QD	FALSE	ORAL	TABLET	DAP	7.41		23	low
CCF2RS0852	residuals	ACETAMINOPHEN	300	MG	TID	TRUE	ORAL	TABLET	PND_PRN			2	NA
CCF2RS0852	residuals	AMLODIPINE	2.5	MG	QD	FALSE	ORAL	TABLET	DAP	1.13		42	low
CCF2RS0852	residuals	OMEPRAZOLE	10	MG	QD	FALSE	ORAL	CAPSULE	PND			1	NA
CCF2RS0852	residuals	QUETIAPINE	100	MG	QD	FALSE	ORAL	TABLET	DAP	15.4		7	low
CCF2RS0854	residuals	ACETAMINOPHEN							DNP	26.6		2	low
CCF2RS0854	residuals	HYDROCHLOROTHIAZIDE	12.5	MG	QD	FALSE	ORAL	TABLET	DAP	7.17		11	low
CCF2RS0854	residuals	OMEPRAZOLE	20	MG	QD	FALSE	ORAL	CAPSULE	DAP	qual		1	NA
CCF2RS0854	residuals	SERTRALINE	100	MG	QD	FALSE	ORAL	TABLET	DAP	15.6		23	mid
CCF2RS0859	residuals	AMLODIPINE	5	MG	BID	FALSE	ORAL	TABLET	DAP	13.5		42	mid
CCF2RS0859	residuals	ATORVASTATIN	40	MG	QD	FALSE	ORAL	TABLET	DAP	1.79		19.5	mid
CCF2RS0859	residuals	WARFARIN	3	MG		FALSE	ORAL	TABLET	DAP	316		43.5	low
CCF2RS0862	residuals	AMLODIPINE	10	MG	QD	FALSE	ORAL	TABLET	DAP	19		42	high
CCF2RS0864	residuals	HYDROCHLOROTHIAZIDE	25	MG	QD	FALSE	ORAL	TABLET	DAP	11.9		11	low
CCF2RS0865	residuals	ATORVASTATIN	20	MG	QD	FALSE	ORAL	TABLET	PND			19.5	NA
CCF2RS0865	residuals	OMEPRAZOLE	20	MG	QD	FALSE	ORAL	CAPSULE	DAP	qual		1	NA
CCF2RS0866	residuals	ACETAMINOPHEN	325	MG	TID	TRUE	ORAL	TABLET	PND_PRN			2	NA
CCF2RS0866	residuals	OMEPRAZOLE	20	MG	QD	FALSE	ORAL	CAPSULE	PND			1	NA
CCF2RS0866	residuals	OXYCODONE	5	MG	TID	TRUE	ORAL	TABLET	PND_PRN			3.5	NA
CCF2RS0867	residuals	ACETAMINOPHEN							DNP	55.8		2	low
CCF2RS0867	residuals	CLONAZEPAM	0.5	MG	TID	TRUE	ORAL	TABLET	PND_PRN			40	NA
CCF2RS0867	residuals	TRAZODONE	100	MG	QD	FALSE	ORAL	TABLET	DAP	341		7.5	low
CCF2RS0868	residuals	ACETAMINOPHEN							DNP	10400		2	mid
CCF2RS0869	residuals	ACETAMINOPHEN							DNP	38.6		2	low
CCF2RS0870	residuals	ACETAMINOPHEN	500	MG	QID	TRUE	ORAL	TABLET	DAP	20000		2	mid
CCF2RS0870	residuals	ATORVASTATIN							DNP	0.62		19.5	low
CCF2RS0870	residuals	CITALOPRAM	20	MG	QD	FALSE	ORAL	TABLET	DAP	43.8		33	low
CCF2RS0870	residuals	HYDROCHLOROTHIAZIDE	12.5	MG	QD	FALSE	ORAL	CAPSULE	DAP	33.2		11	low
CCF2RS0870	residuals	LORAZEPAM	0.5	MG		FALSE	ORAL	TABLET	DAP	6.76		14	low
CCF2RS0870	residuals	OMEPRAZOLE			QD	FALSE	ORAL	TABLET	DAP	135		1	mid
CCF2RS0871	residuals	HYDROCHLOROTHIAZIDE	12.5	MG	QD	FALSE	ORAL	TABLET	DAP	42.8		11	mid
CCF2RS0872	residuals	ACETAMINOPHEN	300	MG	QID	TRUE	ORAL	TABLET	DAP	1750		2	low
CCF2RS0872	residuals	AMLODIPINE	10	MG	QD	FALSE	ORAL	CAPSULE	PND			42	NA
CCF2RS0872	residuals	ATORVASTATIN	80	MG	QD	FALSE	ORAL	TABLET	PND			19.5	NA
CCF2RS0872	residuals	CLOPIDOGREL	75	MG	QD	FALSE	ORAL	TABLET	PND			2.5	NA
CCF2RS0872	residuals	HYDROCHLOROTHIAZIDE	25	MG	QD	FALSE	ORAL	TABLET	PND			11	NA
CCF2RS0873	residuals	HYDROCHLOROTHIAZIDE	25	MG		FALSE	ORAL	TABLET	PND			11	NA
CCF2RS0875	residuals	IBUPROFEN	800	MG	TID	TRUE	ORAL	TABLET	DAP	25500		2	mid
CCF2RS0876	residuals	ACETAMINOPHEN	325	MG	TID	TRUE	ORAL	TABLET	DAP	13400		2	mid
CCF2RS0876	residuals	ATORVASTATIN	20	MG	QD	FALSE	ORAL	TABLET	DAP	0.81		19.5	low
CCF2RS0876	residuals	CITALOPRAM	10	MG	QD	FALSE	ORAL	TABLET	DAP	23.6		33	low
CCF2RS0876	residuals	HYDROCHLOROTHIAZIDE	25	MG	QD	FALSE	ORAL	TABLET	PND			11	NA
CCF2RS0879	residuals	SIMVASTATIN	20	MG	QD	FALSE	ORAL	TABLET	DAP	qual		2.5	NA
CCF2RS0883	residuals	ACETAMINOPHEN	500	MG		FALSE	ORAL	TABLET	PND			2	NA
CCF2RS0883	residuals	AMLODIPINE	10	MG		FALSE	ORAL	TABLET	DAP	6.46		42	mid
CCF2RS0883	residuals	DULOXETINE	60	MG		FALSE	ORAL	CAPSULE	DAP	18.6		14	low
CCF2RS0883	residuals	HYDROCODONE	5	MG		FALSE	ORAL	TABLET	DAP	qual		4	NA
CCF2RS0883	residuals	METOPROLOL	50	MG		FALSE	ORAL	TABLET	DAP	26.5		5	low
CCF2RS0883	residuals	OXYCODONE							DNP	14		3.5	mid
CCF2RS0883	residuals	TEMAZEPAM	30	MG		FALSE	ORAL	CAPSULE	PND			9	NA
CCF2RS0883	residuals	TRAZODONE							DNP	64.8		7.5	low
CCF2RS0884	residuals	LORAZEPAM	1	MG	QD	FALSE	ORAL	TABLET	DAP	22		14	high
CCF2RS0884	residuals	OMEPRAZOLE	20	MG	QD	FALSE	ORAL	TABLET	DAP	qual		1	NA
CCF2RS0884	residuals	SIMVASTATIN	5	MG	QD	FALSE	ORAL	TABLET	DAP	0.23		2.5	low
CCF2RS0884	residuals	TRAZODONE	100	MG	QD	FALSE	ORAL	TABLET	DAP	382		7.5	low
CCF2RS0891	residuals	ACETAMINOPHEN	325	MG	QID	TRUE	ORAL	TABLET	PND_PRN			2	NA
CCF2RS0891	residuals	PAROXETINE	30	MG	QD	FALSE	ORAL	TABLET	DAP	88.6		28	mid
CCF2RS0891	residuals	PRAVASTATIN	20	MG	QD	FALSE	ORAL	TABLET	DAP	0.83		2.9	low
CCF2RS0892	residuals	ACETAMINOPHEN							DNP	1170		2	low
[truncated: 145 more rows]
